# Supplementary material for: Genomic Regions Associated with Tolerance to Freezing Stress and Snow Mold in Winter Wheat
Source: G3 (Bethesda). 2017 Jan 30;7(3):775–80. doi: 10.1534/g3.116.037622 (PMC5345707; doi:10.1534/g3.116.037622)
Supplement: Supplementary file 3 [file 775FileS2.xlsx]

## Sheet: Explanatory Statement
	Supplemental File S2
	The following 4 tabs of this excel file contain the genotypic data, the phenotypic data, the code used for statistical analysis and the fit statistics found for the analysis used in this study.
	If you have any questions, please feel free to contact Scott Carle. email: scott.carle@wsu.edu.

## Sheet: Genotype Data and Linkages
Marker Name	Maximum Likelihood Position cM in linkage group	Chromosome/Linkage Group	Chromosomes and Marker Numbers	FERIL1	FERIL2	FERIL3	FERIL4	FERIL5	FERIL6	FERIL7	FERIL8	FERIL9	FERIL10	FERIL11	FERIL12	FERIL13	FERIL14	FERIL15	FERIL16	FERIL17	FERIL18	FERIL19	FERIL20	FERIL21	FERIL22	FERIL23	FERIL24	FERIL25	FERIL26	FERIL27	FERIL28	FERIL29	FERIL30	FERIL31	FERIL32	FERIL36	FERIL37	FERIL38	FERIL39	FERIL40	FERIL41	FERIL42	FERIL43	FERIL44	FERIL46	FERIL47	FERIL49	FERIL50	FERIL52
Xgmw164	0	1A	1A	b	b	b	b	.	.	.	a	b	b	a	a	a	b	a	.	.	b	b	a	a	a	a	a	a	a	a	a	a	a	a	b	b	b	b	a	a	a	a	a	a	b	b	a	a	a
Xiwa3882	1.555	1A	43	b	b	b	b	a	a	a	a	b	b	a	a	a	b	a	a	b	b	b	a	a	a	a	a	a	a	a	a	a	a	a	b	b	b	b	a	a	a	a	a	a	b	b	a	a	a
Xiwa3884	3.166	1A	1B.1	b	b	b	b	a	h	h	a	b	b	a	a	a	b	a	a	b	b	b	a	a	a	a	a	a	a	a	a	a	a	a	b	b	b	b	a	a	a	a	a	a	b	b	a	a	a
Xiwa2630	4.225	1A	6	b	b	b	b	a	h	h	a	b	b	a	a	a	b	a	a	b	b	b	a	a	a	a	a	a	a	a	a	a	a	a	b	b	b	b	a	a	a	a	a	a	b	b	a	a	a
Xiwa1785	4.398	1A	1B.2	b	b	b	b	a	.	.	a	b	b	a	a	a	b	a	a	b	b	b	a	a	a	a	a	a	a	a	a	a	a	a	b	b	b	b	a	a	a	a	a	a	b	b	a	a	a
Xiwa5952	4.571	1A	65	b	b	b	b	a	h	h	a	b	b	a	a	a	b	a	a	b	b	b	a	a	a	a	a	a	a	a	a	a	a	a	b	b	b	b	a	a	a	a	a	a	b	b	a	a	a
Xiwa7557	5.271	1A	1D.1	b	b	b	b	a	h	h	a	b	b	a	a	a	b	a	a	b	b	b	a	a	a	a	a	a	a	a	a	a	a	a	b	b	b	b	a	a	a	a	a	a	b	b	a	a	a
Xiwa3666	5.444	1A	22	b	b	b	b	a	h	h	a	b	b	a	a	a	b	a	a	b	b	b	a	a	a	a	a	a	a	a	a	a	a	a	b	b	b	b	a	a	a	a	a	a	b	b	a	a	a
Xgwm357	11.163	1A	1D.2	b	b	b	b	.	.	.	a	.	b	a	a	a	.	b	a	.	b	b	a	a	a	b	a	b	b	b	a	a	a	a	b	b	b	b	a	a	a	a	a	a	b	b	a	a	a
Xiwa4326	12.808	1A	5	b	b	b	b	a	.	.	a	.	b	a	a	a	b	b	a	b	b	b	a	a	a	a	a	b	b	b	a	a	a	a	b	b	b	b	a	a	a	a	a	a	b	b	a	a	a
Xiwa4327	12.808	1A	2A	b	b	b	b	a	h	h	a	h	b	a	a	a	b	b	a	b	b	b	a	a	a	a	a	b	b	b	a	a	a	a	b	b	b	b	a	a	a	a	a	a	b	b	a	a	a
Xiwa3857	13.508	1A	47	b	b	b	b	a	h	h	a	h	b	a	a	a	b	b	a	b	b	b	a	a	a	a	a	b	b	b	a	a	a	a	b	b	b	b	a	a	a	a	a	a	b	b	a	a	a
Xiwa7862	13.681	1A	2B.1	b	b	b	b	a	h	h	a	h	b	a	a	a	b	b	a	b	b	b	a	a	a	a	a	b	b	b	a	a	a	a	b	b	b	b	a	a	a	a	a	a	b	b	a	a	a
Xiwa4292	15.291	1A	11	b	b	b	b	a	a	h	a	h	b	a	a	a	b	b	a	b	b	b	a	a	a	a	a	b	b	b	a	a	a	a	b	b	b	b	a	a	a	a	a	a	b	b	a	a	a
Xiwa2995	15.464	1A	2B.2	b	b	b	b	a	a	h	a	h	b	a	a	a	b	b	a	b	b	b	a	a	a	a	a	b	b	b	a	a	a	a	b	b	b	b	a	a	a	a	a	a	b	b	a	a	a
Xiwa459	16.889	1A	11	b	b	b	b	a	a	h	a	h	b	a	a	a	b	b	a	b	b	b	a	a	a	a	a	a	h	b	a	a	a	a	b	b	b	b	a	a	a	a	a	a	b	b	b	b	a
Xiwa5839	17.062	1A	3A	b	b	b	b	a	a	h	a	h	b	a	a	a	b	b	a	b	b	b	a	a	a	a	a	a	h	b	a	a	a	a	b	b	b	b	a	a	a	a	a	a	b	b	b	b	a
Xbarc83	18.029	1A	11	b	b	b	b	.	a	.	a	.	b	a	a	a	b	b	.	.	b	.	a	a	a	b	a	a	.	b	a	.	a	a	b	b	b	.	.	.	a	a	a	a	.	b	b	b	a
Xiwa1609	18.648	1A	3B	b	b	b	b	a	a	h	a	a	b	a	a	a	b	b	a	b	b	b	a	a	a	a	a	a	h	b	a	a	a	a	b	b	b	b	a	a	a	a	a	a	a	b	b	b	a
Xiwa7644	18.648	1A	85	b	b	b	b	a	a	h	a	a	b	a	a	a	b	b	a	b	b	b	a	a	a	a	a	a	h	b	a	a	a	a	b	b	b	b	a	a	a	a	a	a	a	b	b	b	a
Xiwa3934	18.648	1A	4A	b	b	b	b	a	a	h	a	a	b	a	a	a	b	b	a	b	b	b	a	a	a	a	a	a	h	b	a	a	a	a	b	b	b	b	a	a	a	a	a	a	a	b	b	b	a
Xiwa163	29.42	1A	81	b	b	b	b	a	a	a	a	a	b	a	a	a	b	.	a	b	.	.	a	a	a	a	a	a	h	b	a	a	a	a	b	h	h	.	a	a	a	a	b	h	.	.	b	b	a
Xiwa560	29.42	1A	4B	b	b	b	b	a	a	a	a	a	b	a	a	a	b	b	a	b	b	b	a	a	a	a	a	a	h	b	a	a	a	a	b	h	h	b	a	a	a	a	b	h	b	b	b	b	a
Xiwa6595	31.984	1A	17	b	b	b	b	a	a	a	a	a	b	a	a	a	b	b	a	b	b	b	b	b	b	b	a	a	h	b	a	a	a	a	b	h	h	b	a	a	a	a	b	h	b	b	b	b	a
Xiwa3496	32.06	1A	5A	b	b	b	b	a	a	a	a	a	b	a	a	a	b	b	a	b	b	b	b	b	b	b	a	a	.	b	a	a	a	a	b	h	h	b	a	a	a	a	b	h	b	b	b	b	a
Xiwa4511	32.157	1A	47	b	b	b	b	a	a	a	a	a	b	a	a	a	b	b	a	b	b	b	b	b	b	.	a	a	a	b	a	a	a	a	b	h	h	b	a	a	a	a	b	h	b	b	b	b	a
Xiwa1081	51.38	1A	5B.1	b	b	b	b	a	a	a	b	h	b	b	a	a	a	a	b	h	b	b	b	b	b	b	b	a	a	a	a	a	a	a	b	b	b	b	a	a	a	a	b	a	a	a	b	b	a
Xiwa577	54.949	1A	24	b	b	b	b	a	a	a	b	h	b	b	a	a	a	a	b	a	a	a	b	b	b	b	b	a	a	a	a	a	a	a	b	b	b	b	a	a	a	a	b	a	a	a	b	b	a
Xiwa3804	57.516	1A	5B.2	b	b	b	b	a	a	a	b	b	b	b	a	a	a	a	b	a	a	a	b	b	b	b	b	a	a	a	a	a	a	a	b	b	b	b	a	a	a	a	b	b	a	a	b	b	a
Xiwa3434	57.516	1A	14	b	b	b	b	a	a	a	b	b	b	b	a	a	a	a	b	a	a	a	b	b	b	b	b	a	a	a	a	a	a	a	b	b	b	b	a	a	a	a	b	b	a	a	b	b	a
Xiwa3805	57.516	1A	6A	b	b	b	b	a	a	a	b	b	b	b	a	a	a	a	b	a	a	a	b	b	b	b	b	a	a	a	a	a	a	a	b	b	b	b	a	a	a	a	b	b	a	a	b	b	a
Xiwa3195	58.319	1A	17	b	b	b	b	a	a	a	b	b	b	b	a	a	a	a	b	a	a	a	b	b	b	b	b	a	a	a	a	a	a	a	b	b	b	b	a	a	a	a	b	b	a	a	b	b	a
Xiwa136	58.57	1A	6B	b	b	b	b	a	a	a	.	b	b	b	a	a	a	a	b	a	a	a	b	b	b	b	b	a	a	a	a	a	a	a	b	b	b	b	a	a	a	a	b	b	a	a	b	b	a
Xiwa1195	59.913	1A	79	b	b	b	b	a	a	a	b	b	b	a	a	a	a	a	a	a	a	a	b	b	b	b	b	a	a	a	a	a	a	a	b	b	b	b	a	a	a	a	b	b	a	a	b	b	a
Xiwa1790	60.342	1A	7A.1	b	b	b	b	a	a	a	b	b	b	a	a	a	a	a	a	a	a	a	b	b	b	b	b	a	a	a	a	a	a	a	b	b	b	b	a	a	a	a	b	b	a	a	b	b	a
Xiwa254	60.342	1A	10	b	b	b	b	a	a	a	b	b	b	a	a	a	a	a	a	a	a	a	b	b	b	b	b	a	a	a	a	a	a	a	b	b	b	b	a	a	a	a	b	b	a	a	b	b	a
Xiwa735	62.52	1A	7A.2	b	b	b	b	a	a	a	b	b	b	a	a	a	a	a	a	a	a	a	b	b	b	b	b	a	a	a	a	a	a	a	b	b	b	b	a	a	a	a	b	b	a	a	b	b	a
Xiwa475	76.002	1A	25	b	b	b	b	a	a	a	b	b	a	a	a	a	a	a	a	a	a	a	b	a	a	h	b	a	a	a	a	a	a	a	b	b	b	b	a	a	a	a	b	b	a	.	b	b	a
Xiwa4934	76.002	1A	7B.1	b	b	b	b	a	a	a	b	b	a	a	a	a	a	a	a	a	a	a	b	a	a	h	b	a	a	a	a	a	a	a	b	b	b	b	a	a	a	a	b	b	a	h	b	b	a
Xiwa7591	88.24	1A	11	b	b	b	b	a	a	a	b	b	a	b	b	h	a	h	h	a	a	a	b	b	b	b	b	a	a	h	b	b	h	b	b	b	b	b	a	a	a	a	b	b	h	b	b	b	b
Xiwa1587	88.24	1A	7B.2	b	b	b	b	a	a	a	b	b	a	b	b	.	a	.	.	a	a	a	b	b	b	b	b	a	a	.	b	b	.	b	b	b	b	b	a	a	a	a	b	b	.	b	b	b	b
Xiwa7428	88.24	1A	32	b	b	b	b	a	a	a	b	b	a	b	b	h	a	h	h	a	a	a	b	b	b	b	b	a	a	h	b	b	h	b	b	b	b	b	a	a	a	a	b	b	h	b	b	b	b
Xcfa2219	93.944	1A		b	b	b	b	.	.	.	b	b	a	b	.	.	a	.	.	.	a	a	b	b	b	.	b	.	a	a	b	.	.	b	a	a	.	b	a	.	.	.	b	b	.	b	b	b	b
Xiwa1092	0	1B.1		a	a	a	b	a	a	a	b	b	a	a	a	a	a	b	a	a	a	a	a	a	a	a	a	b	b	b	a	a	a	a	b	b	b	b	a	a	a	a	b	b	b	b	b	b	b
Xiwa3998	4.189	1B.1		a	a	a	b	a	a	a	b	b	a	a	a	a	a	h	a	a	a	a	a	a	a	a	a	a	a	a	a	a	a	a	b	b	b	b	a	a	a	a	b	b	b	b	b	b	b
Xiwa919	5.799	1B.1		a	a	a	b	a	a	a	b	b	a	a	a	a	b	h	a	b	b	b	a	a	a	a	a	a	a	a	a	a	a	a	b	b	b	b	a	a	a	a	b	b	b	b	b	b	b
Xiwa920	5.799	1B.1		a	a	a	b	a	a	a	b	b	a	a	a	a	b	h	a	b	b	b	a	a	a	a	a	a	a	a	a	a	a	a	b	b	b	b	a	a	a	a	b	b	b	b	b	b	b
Xiwa3893	14.635	1B.1		a	a	a	b	b	b	b	b	b	a	b	b	b	b	a	b	b	b	a	a	a	a	a	a	a	a	a	a	a	a	a	b	b	b	b	a	a	a	a	b	b	b	b	b	b	b
Xiwa545	35.114	1B.1		a	a	a	b	b	b	b	a	a	a	a	a	a	a	a	a	h	b	a	a	a	a	a	a	a	a	a	a	a	a	a	a	b	b	b	a	a	a	a	a	a	b	b	b	b	b
Xiwa962	0	1B.2		a	a	a	b	b	b	b	b	b	b	b	b	b	a	b	b	a	a	a	b	a	b	a	b	b	b	b	a	a	a	a	b	a	a	b	a	a	a	a	a	b	a	a	b	b	a
Xiwa1451	1.444	1B.2		a	a	a	b	b	b	h	b	b	b	b	b	b	a	b	b	a	a	a	b	a	b	a	b	b	b	b	a	a	a	a	b	a	a	b	a	.	a	a	a	h	a	a	b	h	a
Xiwa8338	1.791	1B.2		a	a	a	b	b	b	h	b	b	b	b	b	b	a	b	b	a	a	a	b	a	b	a	b	b	b	b	a	a	a	a	b	a	a	b	a	a	a	a	a	h	a	a	b	h	a
Xiwa5681	2.14	1B.2		a	a	a	b	b	b	h	b	b	b	b	b	b	a	b	b	a	a	a	b	a	b	a	b	b	b	b	a	a	a	a	b	a	a	b	a	a	a	a	a	h	a	a	b	h	a
Xiwa7219	2.583	1B.2		a	a	a	b	b	b	h	b	b	b	b	b	b	a	b	b	a	a	a	b	a	b	a	b	b	b	b	a	a	a	a	b	a	a	b	a	a	a	a	a	h	a	a	b	h	a
Xiwa7280	3.009	1B.2		a	a	a	b	b	b	h	b	b	b	b	b	b	a	b	b	a	a	a	b	a	b	a	b	b	b	b	a	a	a	a	b	a	a	b	a	a	a	a	a	h	a	a	b	h	a
Xiwa4389	3.091	1B.2		a	a	a	b	b	b	h	b	b	b	b	b	b	a	b	b	a	a	a	b	a	b	a	b	b	b	b	a	a	a	a	b	a	a	b	a	a	a	a	a	h	a	a	b	h	a
Xiwa6703	3.182	1B.2		a	a	a	b	b	b	h	b	b	b	b	b	b	a	b	b	a	a	a	b	a	b	a	b	b	b	b	a	a	a	a	b	a	a	b	a	a	a	a	a	h	a	a	b	h	a
Xiwa6259	3.705	1B.2		a	a	a	b	b	b	h	b	b	b	b	b	b	a	b	b	a	a	a	b	a	b	a	b	b	b	b	a	a	a	a	b	a	a	b	a	a	a	a	a	h	a	a	b	b	a
Xiwa5546	4.584	1B.2		a	a	a	b	b	b	h	b	b	b	b	b	b	a	b	b	a	a	a	b	b	b	b	b	b	b	b	a	a	a	a	b	a	a	b	a	a	a	a	a	h	a	a	b	b	a
Xiwa5304	4.584	1B.2		a	a	a	b	b	b	h	b	b	b	b	b	b	a	b	b	a	a	a	b	b	b	b	b	b	b	b	a	a	a	a	b	a	a	b	a	a	a	a	a	h	a	a	b	b	a
Xiwa7234	4.584	1B.2		a	a	a	b	b	b	h	b	b	b	b	b	b	a	b	b	a	a	a	b	b	b	b	b	b	b	b	a	a	a	a	b	a	a	b	a	a	a	a	a	h	a	a	b	b	a
Xiwa3295	4.756	1B.2		a	a	a	b	b	b	h	b	b	b	b	b	b	a	b	b	a	a	a	b	b	b	b	b	b	b	b	a	a	a	a	b	a	a	b	a	a	a	a	a	h	a	a	b	b	a
Xiwa1302	4.756	1B.2		a	a	a	b	b	b	.	b	b	b	b	b	b	a	b	b	a	a	a	b	b	b	b	b	b	b	b	a	a	a	a	b	a	a	b	a	a	a	a	a	h	a	a	b	b	a
Xiwa139	4.929	1B.2		a	a	a	b	b	b	h	b	b	b	b	b	b	a	b	b	a	a	a	b	b	b	b	b	b	b	b	a	a	a	a	b	a	a	b	a	a	a	a	a	h	a	a	b	b	a
Xiwa43	5.276	1B.2		a	a	a	b	b	b	b	b	b	b	b	b	b	a	b	b	a	a	a	b	b	b	b	b	b	b	b	a	a	a	a	b	a	a	b	a	a	a	a	a	h	a	a	b	b	a
Xiwa4849	10.333	1B.2		a	a	a	a	b	b	b	b	b	b	b	b	b	a	a	b	a	b	a	b	b	b	b	b	a	a	a	a	a	a	a	b	a	a	b	a	a	a	a	a	h	a	a	b	b	a
Xbarc302	13.273	1B.2		a	a	a	b	.	b	b	b	b	b	b	b	b	a	a	b	.	b	a	b	b	b	.	b	a	a	a	a	.	a	a	b	a	a	b	a	a	a	a	a	.	a	a	a	a	a
Xiwa2504	13.645	1B.2		a	a	a	b	b	b	b	b	b	b	b	b	b	a	a	b	a	b	a	b	b	b	b	b	a	a	a	a	a	a	a	b	a	a	b	a	a	a	a	a	h	a	a	a	a	a
Xiwa890	14.168	1B.2		a	a	a	b	b	b	b	b	b	b	b	b	b	a	a	b	a	b	a	b	b	b	b	b	a	a	a	a	a	a	a	b	a	a	b	a	a	a	a	a	h	a	a	a	a	a
Xiwa7594	14.168	1B.2		a	a	a	b	b	b	b	b	b	b	b	b	b	a	a	b	a	b	a	b	b	b	b	b	a	a	a	a	a	a	a	b	a	a	b	a	a	a	a	a	h	a	a	a	a	a
Xiwa4987	14.341	1B.2		a	a	a	b	b	b	b	b	b	b	b	b	b	a	a	b	a	b	a	b	b	b	b	b	a	a	a	a	a	a	a	b	a	a	b	a	a	a	a	a	h	a	a	a	a	a
Xiwa5278	14.688	1B.2		a	a	a	b	b	b	b	b	b	b	b	b	b	a	a	b	a	b	a	b	b	b	b	b	a	a	a	a	a	a	a	b	a	a	b	a	a	a	a	a	h	a	a	a	a	a
Xiwa2554	14.86	1B.2		a	a	a	b	b	b	b	b	b	b	b	b	b	a	a	b	a	b	a	b	b	b	b	b	a	a	a	a	a	a	a	b	a	a	b	a	a	a	a	a	.	a	a	a	a	a
Xiwa3057	15.033	1B.2		a	a	a	b	b	b	b	b	.	b	b	b	b	a	a	b	a	b	a	b	.	b	.	b	a	a	a	a	a	a	a	b	a	a	b	a	a	a	a	a	h	a	a	a	a	a
Xiwa5474	15.033	1B.2		a	a	a	b	b	b	b	b	b	b	b	b	b	a	a	b	a	b	a	b	b	b	b	b	a	a	a	a	a	a	a	b	a	a	b	a	a	a	a	a	h	a	a	a	a	a
Xiwa7017	15.733	1B.2		a	a	a	a	b	b	b	b	b	b	b	b	b	a	a	b	a	b	a	b	b	b	b	b	a	a	a	a	a	a	a	b	a	a	b	a	a	a	a	a	h	a	a	a	a	a
Xiwa4557	15.733	1B.2		a	a	a	a	b	b	b	b	b	b	b	b	b	a	a	b	a	b	a	b	b	b	b	b	a	a	a	a	a	a	a	b	a	a	b	a	a	a	a	a	h	a	a	a	a	a
Xiwa4556	15.84	1B.2		a	a	a	a	b	b	b	b	b	b	b	b	b	a	a	b	a	b	a	b	b	b	b	b	a	a	a	a	a	a	a	b	a	a	b	a	a	a	a	a	.	a	a	a	a	a
Xiwa3307	15.906	1B.2		a	a	a	a	b	b	b	b	b	b	b	b	b	a	a	b	a	b	a	b	b	b	b	b	a	a	a	a	a	a	a	b	a	a	b	a	a	a	a	a	h	a	a	a	a	a
Xiwa3945	16.253	1B.2		a	a	a	a	b	b	b	b	b	b	b	b	b	a	a	b	a	b	a	b	b	b	b	b	a	a	a	a	a	a	a	b	a	a	b	a	a	a	a	a	h	a	a	a	a	a
Xiwa491	16.253	1B.2		a	a	a	a	b	b	b	b	b	b	b	b	b	a	a	b	a	b	a	b	b	b	b	b	a	a	a	a	a	a	a	b	a	a	b	a	a	a	a	a	h	a	a	a	a	a
Xiwa4316	17.311	1B.2		a	a	a	a	b	b	b	b	b	b	b	b	b	a	a	b	a	b	a	b	b	b	b	b	a	a	a	a	a	a	a	b	a	a	b	a	a	a	a	a	.	a	a	a	a	a
Xiwa269	17.312	1B.2		a	a	a	a	b	b	b	b	b	b	b	b	b	a	a	b	a	b	a	b	b	b	b	b	a	a	a	a	a	a	a	b	a	a	b	a	a	a	a	a	h	a	a	a	a	a
Xiwa6107	17.312	1B.2		a	a	a	a	b	b	b	b	b	b	b	b	b	a	a	b	a	b	a	b	b	b	b	b	a	a	a	a	a	a	a	b	a	a	b	a	a	a	a	a	h	a	a	a	a	a
Xiwa270	17.312	1B.2		a	a	a	a	b	b	b	b	b	b	b	b	b	a	a	b	a	b	a	b	b	b	b	b	a	a	a	a	a	a	a	b	a	a	b	a	a	a	a	a	h	a	a	a	a	a
Xiwa7982	18.553	1B.2		a	a	a	a	b	b	b	b	b	b	h	h	a	a	a	b	a	b	a	b	b	b	b	b	a	a	a	a	a	a	a	a	a	a	b	a	a	a	a	a	h	a	a	a	a	a
Xiwa4204	18.726	1B.2		a	a	a	a	b	b	b	b	b	b	h	h	a	a	a	b	a	b	a	b	b	b	b	b	a	a	a	a	a	a	a	a	a	a	b	a	a	a	a	a	h	a	a	a	a	a
Xiwa7560	18.899	1B.2		a	a	a	a	b	b	b	b	b	b	h	h	a	a	a	b	a	b	a	b	b	b	b	b	a	a	a	a	a	a	a	a	a	a	b	a	a	a	a	a	h	.	a	a	a	a
Xiwa5779	19.958	1B.2		a	a	a	a	b	b	b	b	b	b	h	h	a	a	a	b	a	b	a	b	b	b	b	b	a	a	a	a	a	a	a	h	a	a	b	a	a	a	a	a	h	a	a	a	a	a
Xiwa1231	24.154	1B.2		a	a	a	a	b	b	b	b	b	b	h	h	a	a	a	b	a	b	a	b	b	b	b	b	a	a	a	a	a	a	a	.	a	a	b	a	a	a	a	a	h	a	a	a	a	a
Xiwa775	24.306	1B.2		a	a	a	a	b	b	b	b	b	b	.	.	a	a	a	b	a	b	a	b	b	b	b	b	a	a	a	a	a	a	a	.	a	a	b	a	a	a	a	a	h	a	a	a	a	a
Xiwa1005	24.492	1B.2		a	a	a	a	b	b	b	b	b	b	.	.	a	a	a	b	a	b	a	b	b	b	b	b	a	a	a	a	a	a	a	.	a	a	b	a	a	a	a	a	.	a	a	a	a	a
Xiwa540	24.624	1B.2		a	a	a	a	b	b	b	b	b	b	h	.	a	a	a	b	a	b	a	b	b	b	b	b	a	a	a	a	a	a	a	.	a	a	b	a	a	a	a	a	.	a	a	a	a	a
Xiwa4680	24.854	1B.2		a	a	a	a	b	b	b	b	b	b	h	a	a	a	a	b	a	b	a	b	b	b	b	b	a	a	a	a	a	a	a	h	a	a	b	a	a	a	a	a	h	a	a	a	a	a
Xiwa6945	27.03	1B.2		a	a	a	a	b	b	b	b	b	b	b	a	a	a	a	b	a	b	a	b	b	b	b	b	a	a	a	a	a	a	a	b	a	a	b	a	a	a	a	a	h	a	a	a	a	a
Xiwa2626	27.553	1B.2		a	a	a	a	b	b	b	b	b	b	b	a	a	a	a	b	a	b	a	b	b	b	b	b	a	a	a	a	a	a	a	b	a	a	b	a	a	a	a	a	h	a	a	a	a	a
Xiwa6558	27.553	1B.2		a	a	a	a	b	b	b	b	b	b	b	a	a	a	a	b	a	b	a	b	b	b	b	b	a	a	a	a	a	a	a	b	a	a	b	a	a	a	a	a	h	a	a	a	a	a
Xiwa4361	27.553	1B.2		a	a	a	a	b	b	b	b	b	b	b	a	a	a	a	b	a	b	a	b	b	b	b	b	a	a	a	a	a	a	a	b	a	a	b	a	a	a	a	a	h	a	a	a	a	a
Xiwa5228	27.9	1B.2		a	a	a	a	b	b	b	b	b	b	b	a	a	a	a	b	a	b	a	b	b	b	b	b	a	a	a	a	a	a	a	b	a	a	b	a	a	a	a	a	h	a	a	a	a	a
Xiwa5229	27.9	1B.2		a	a	a	a	b	b	b	b	b	b	b	a	a	a	a	b	a	b	a	b	b	b	b	b	a	a	a	a	a	a	a	b	a	a	b	a	a	a	a	a	h	a	a	a	a	a
Xiwa4007	27.9	1B.2		a	a	a	a	b	b	b	b	b	b	b	a	a	a	a	b	a	b	a	b	b	b	b	b	a	a	a	a	a	a	a	b	a	a	b	a	a	a	a	a	h	a	a	a	a	a
Xiwa3684	27.9	1B.2		a	a	a	a	b	b	b	b	b	b	b	a	a	a	a	b	a	b	a	b	b	b	b	b	a	a	a	a	a	a	a	b	a	a	b	a	a	a	a	a	h	a	a	a	a	a
Xiwa5962	29.514	1B.2		a	a	a	a	b	b	b	b	b	b	b	a	a	a	b	b	a	b	a	b	b	b	b	b	b	b	b	a	a	a	a	b	a	a	b	a	a	a	a	a	h	a	a	a	a	a
Xiwa1729	32.67	1B.2		a	a	a	a	b	b	b	b	b	b	b	a	a	a	b	b	a	b	a	b	b	b	b	b	b	b	b	a	a	a	b	b	a	a	b	a	a	a	a	a	a	a	a	a	a	a
Xiwa5159	32.67	1B.2		a	a	a	a	b	b	b	b	b	b	b	a	a	a	b	b	a	b	a	b	b	b	b	b	b	b	b	a	a	a	b	b	a	a	b	a	a	a	a	a	a	a	a	a	a	a
Xiwa2040	32.756	1B.2		a	a	a	a	b	b	b	b	b	b	b	a	a	a	b	b	a	b	a	b	b	b	b	b	b	b	b	a	a	a	b	b	a	a	b	a	a	a	a	a	a	a	a	a	a	a
Xiwa2588	32.842	1B.2		a	a	a	a	b	b	b	b	b	b	b	a	a	a	b	b	a	b	a	b	b	b	b	b	b	b	b	a	a	a	b	b	a	a	b	a	a	a	a	a	a	a	a	a	a	a
Xiwa5160	33.022	1B.2		a	a	a	a	b	b	b	b	b	b	b	a	a	a	b	b	a	b	a	b	b	b	b	b	b	b	b	a	a	a	b	b	a	a	b	a	a	a	a	a	a	a	a	a	a	a
Xiwa6294	44.012	1B.2		b	b	b	a	a	a	a	b	b	b	b	b	b	a	b	b	a	b	a	b	b	b	b	b	b	b	b	a	a	a	b	b	a	a	b	a	a	a	a	b	b	a	a	a	a	a
Xiwa367	45.486	1B.2		b	b	b	a	a	a	a	b	b	b	b	b	b	a	b	b	a	b	a	b	b	b	b	b	b	b	b	a	a	a	b	b	a	a	b	a	a	a	a	b	b	a	a	a	a	a
Xiwa368	45.486	1B.2		b	b	b	a	a	a	a	b	b	b	b	b	b	a	b	b	a	b	a	b	b	b	b	b	b	b	b	a	a	a	b	b	a	a	b	a	a	a	a	b	b	a	a	a	a	a
Xiwa2308	45.486	1B.2		b	b	b	a	a	a	a	b	b	b	b	b	b	a	b	b	a	b	a	b	b	b	b	b	b	b	b	a	a	a	b	b	a	a	b	a	a	a	a	b	b	a	a	a	a	a
Xiwa5186	46.728	1B.2		b	b	b	a	a	a	a	b	b	b	b	b	b	a	b	b	a	b	a	b	b	b	b	b	b	b	b	a	h	a	b	b	b	a	b	a	a	a	a	b	b	a	a	a	a	a
Xbarc256	55.712	1B.2		b	b	b	a	.	a	a	b	b	b	b	.	b	a	b	b	.	a	a	a	a	a	a	b	b	b	b	a	.	a	a	b	a	a	a	a	a	a	a	b	b	a	a	a	a	a
Xiwa1572	0	1D.1		b	b	b	b	a	a	a	b	b	b	b	a	a	b	a	a	b	b	b	b	b	b	b	b	a	a	a	a	a	a	a	a	a	a	a	a	a	a	a	a	a	b	b	a	a	b
Xgwm337	1.432	1D.1		b	b	b	b	.	a	a	b	b	b	b	a	a	b	a	a	.	b	b	b	b	b	a	b	a	a	a	a	a	a	a	a	a	a	a	a	a	a	a	a	a	b	b	a	a	b
Xiwa5019	3.225	1D.1		b	b	b	b	a	a	a	b	b	b	b	a	a	b	a	a	b	b	b	b	b	b	b	b	a	a	a	a	a	a	a	a	a	a	a	a	a	a	a	a	a	b	b	a	a	b
Xiwa5020	3.359	1D.1		b	b	b	b	a	a	a	b	b	b	b	a	a	b	a	a	b	b	b	b	b	b	b	b	a	a	a	a	a	a	a	a	a	a	a	a	a	a	a	a	a	b	b	a	a	b
Xiwa5018	3.412	1D.1		b	b	b	b	a	a	a	b	b	b	b	a	a	b	a	a	b	b	b	b	b	b	b	b	a	a	a	a	a	a	a	a	a	a	a	a	a	a	a	a	a	b	b	a	a	b
Xiwa4598	3.42	1D.1		b	b	b	b	a	a	a	b	b	b	b	a	a	b	a	a	b	b	b	b	b	b	b	b	a	a	a	a	a	a	a	a	a	a	a	a	a	a	a	a	a	b	b	a	a	b
Xiwa57	3.759	1D.1		b	b	b	b	a	a	a	b	b	b	b	a	a	b	a	a	b	b	b	b	b	b	b	b	a	a	a	a	a	a	a	a	a	a	a	a	a	a	a	a	a	b	b	a	a	b
Xiwa642	4.106	1D.1		b	b	b	b	a	a	a	b	b	b	b	a	a	b	a	a	b	b	b	b	b	b	b	b	a	a	a	a	a	a	a	a	a	a	a	a	a	a	a	a	a	b	b	a	a	b
Xgwm458	11.617	1D.1		b	b	a	b	.	a	a	a	a	b	a	a	.	b	a	.	.	b	b	b	b	b	a	b	a	a	a	a	a	a	a	a	a	a	a	a	a	a	a	a	a	b	.	a	a	b
Xiwa80	11.987	1D.1		b	b	a	b	a	a	a	a	a	b	a	a	a	b	a	a	b	b	b	b	b	b	b	b	a	a	a	a	a	a	a	a	a	a	a	a	a	a	a	a	a	b	.	a	a	b
Xiwa7170	31.216	1D.1		b	b	b	a	h	h	a	b	a	b	b	b	b	b	b	b	b	b	b	b	b	b	b	b	b	b	h	a	a	a	a	a	a	a	a	a	a	a	a	a	b	h	h	a	a	b
Xiwa1736	31.216	1D.1		b	b	b	a	h	h	a	b	a	b	b	b	b	b	b	b	b	b	b	b	b	b	b	b	b	b	h	a	a	a	a	a	a	a	a	a	a	a	a	a	b	h	h	a	a	b
Xiwa4343	31.216	1D.1		b	b	b	a	h	h	a	b	a	b	b	b	b	b	b	b	b	b	b	b	b	b	b	b	b	b	h	a	a	a	a	a	a	a	a	a	a	a	a	a	b	h	h	a	a	b
Xiwa6791	31.216	1D.1		b	b	b	a	h	h	a	b	a	.	b	b	b	b	b	b	b	b	b	b	b	b	b	b	b	b	h	a	a	a	a	a	a	a	a	a	a	a	a	a	b	h	h	a	a	b
Xiwa1738	31.216	1D.1		b	b	b	a	h	.	a	b	a	b	b	b	b	b	b	b	b	b	b	b	b	b	b	b	b	b	h	a	a	a	a	a	a	a	a	a	a	a	a	a	b	h	.	a	a	b
Xiwa6792	31.216	1D.1		b	b	b	a	h	h	a	b	a	b	b	b	b	b	b	b	b	b	b	b	b	b	b	b	b	b	h	a	a	a	a	a	a	a	a	a	a	a	a	a	b	h	h	a	a	b
Xiwa3107	31.216	1D.1		b	b	b	a	h	h	a	b	a	b	b	b	b	b	b	b	b	b	b	b	b	b	b	b	b	b	h	a	a	a	a	a	a	a	a	a	a	a	a	a	b	h	h	a	a	b
Xiwa3638	31.739	1D.1		b	b	b	a	h	h	a	b	a	b	b	b	b	b	b	b	b	b	b	b	b	b	b	b	b	b	h	a	a	a	a	a	a	a	a	a	a	a	a	a	b	h	h	a	a	b
Xiwa7921	31.739	1D.1		b	b	b	a	h	h	a	b	a	.	b	b	b	b	b	b	b	b	b	b	b	b	b	b	b	b	h	a	a	a	a	a	a	a	a	a	a	a	a	a	b	h	h	a	a	b
Xiwa2021	32.093	1D.1		b	b	b	a	h	h	a	a	a	b	b	b	b	b	b	b	b	b	b	b	b	b	b	b	b	b	h	a	a	a	a	a	a	a	a	a	a	a	a	a	b	h	h	a	a	b
Xgwm624	32.744	1D.1		b	b	b	a	.	.	a	a	a	b	b	.	.	b	b	.	.	b	b	b	b	b	b	b	b	b	a	a	.	a	a	a	a	a	a	a	a	a	a	a	b	.	.	a	a	b
Xwmc732	51.963	1D.1		b	b	b	a	.	a	a	a	b	a	.	.	b	b	b	b	.	b	b	.	b	b	b	b	b	b	a	.	.	a	a	a	.	b	b	a	a	a	.	a	.	b	.	a	a	a
Xiwa3125	0	1D.2		a	a	a	b	a	b	b	b	b	b	b	b	b	b	a	b	b	b	b	a	a	a	a	b	a	a	a	a	a	a	a	b	a	a	a	a	a	a	a	b	b	a	a	b	b	a
Xiwa1787	19.01	1D.2		a	a	a	b	a	h	b	b	b	b	a	b	b	b	a	b	b	b	b	a	a	a	a	b	a	a	a	a	a	a	a	b	a	a	a	a	a	a	a	a	a	a	a	b	b	a
Xwmc432	19.831	1D.2		a	a	a	b	.	.	b	b	b	b	a	b	b	b	a	b	.	b	b	b	a	b	a	b	a	a	a	a	.	a	a	b	a	a	a	a	a	a	a	a	a	a	a	b	b	a
Xiwa4716	24.979	1D.2		a	a	a	b	a	h	b	b	b	b	b	b	b	b	a	b	b	b	b	a	a	a	a	b	a	a	a	a	a	a	a	a	a	a	a	a	a	a	a	a	a	b	a	b	b	b
Xiwa7533	24.979	1D.2		a	a	a	b	a	h	b	b	b	b	b	b	b	b	a	b	b	b	b	a	a	a	a	b	a	a	a	a	a	a	a	a	a	a	a	a	a	a	a	a	a	b	a	b	b	b
Xwmc453	0	2A		b	b	.	a	.	a	a	b	b	b	.	a	a	a	a	a	.	a	a	.	b	b	a	b	a	a	a	.	b	b	b	a	b	b	.	a	a	a	a	a	a	b	b	a	b	a
Xiwa630	1.186	2A		b	b	a	a	a	a	a	b	b	a	a	a	a	a	a	a	a	a	a	a	b	b	a	b	a	a	a	b	b	b	b	a	b	b	h	a	a	a	a	a	a	b	b	a	b	a
Xiwa2067	1.359	2A		b	b	a	a	a	a	a	b	b	a	a	a	a	a	a	a	a	a	a	a	b	b	a	b	a	a	a	b	b	b	b	a	b	b	.	a	a	a	a	a	a	b	b	a	b	a
Xiwa2731	1.359	2A		b	b	a	a	a	a	a	b	b	a	a	a	a	a	a	a	a	a	a	a	b	b	a	b	a	a	a	b	b	b	b	a	b	b	h	a	a	a	a	a	a	b	b	a	b	a
Xiwa6566	1.881	2A		b	b	a	a	a	a	a	b	b	a	a	a	a	a	a	a	a	a	a	a	b	b	a	b	a	a	a	b	b	b	b	a	b	b	h	a	a	a	a	a	a	b	b	a	b	a
Xiwa3193	5.647	2A		b	b	a	a	b	b	b	b	b	a	a	a	a	a	a	a	a	a	a	a	b	b	a	b	a	a	a	b	b	b	b	h	b	b	h	a	a	a	a	a	a	b	b	a	b	b
Xiwa3802	8.018	2A		b	b	a	b	b	b	b	b	b	a	a	a	a	a	a	a	a	a	a	a	b	b	a	b	a	a	a	b	b	b	b	h	b	b	h	a	a	a	a	a	a	b	b	a	b	b
Xiwa3569	8.23	2A		b	b	a	b	b	b	b	b	b	a	a	a	a	a	a	a	a	a	a	a	b	b	a	b	a	a	a	b	b	b	b	h	b	b	h	a	a	a	a	a	a	b	b	a	b	b
Xgwm95	9.889	2A		b	b	a	b	.	b	b	b	a	a	a	a	a	a	a	.	.	a	a	a	b	b	a	b	a	a	a	b	b	b	b	.	b	b	.	a	a	a	a	a	a	b	b	a	b	b
Xiwa5378	11.61	2A		b	b	a	a	b	b	b	b	a	a	a	a	a	a	a	a	a	a	a	a	b	b	a	b	a	a	a	b	b	b	b	h	b	b	h	a	a	a	a	a	a	b	b	a	b	b
Xiwa5187	13.596	2A		b	b	a	a	b	b	b	b	a	a	a	a	a	a	a	a	a	a	a	a	b	b	a	b	a	a	a	b	b	b	b	h	b	b	h	a	a	a	a	a	a	b	b	a	b	a
Xiwa1533	13.596	2A		b	b	a	a	b	b	b	b	a	a	a	a	a	a	a	a	a	a	a	a	b	b	a	b	a	a	a	b	b	b	b	h	b	b	h	a	a	a	a	a	a	b	b	a	b	a
Xiwa1532	13.596	2A		b	b	a	a	b	b	b	b	a	a	a	a	a	a	a	a	a	a	a	a	b	b	a	b	a	a	a	b	b	b	b	h	b	b	h	a	a	a	a	a	a	b	b	a	b	a
Xiwa2503	13.632	2A		b	b	a	a	b	b	b	b	a	a	a	a	a	a	a	a	a	a	a	a	b	b	a	b	a	a	a	b	b	b	b	h	b	b	h	a	a	a	a	a	a	b	b	a	b	a
Xiwa2195	13.674	2A		b	b	a	a	b	b	b	b	a	a	a	a	a	a	a	a	a	a	a	a	b	b	a	b	a	a	a	b	b	b	b	h	b	b	h	a	a	a	a	a	a	b	b	a	b	a
Xiwa6810	13.722	2A		b	b	a	a	b	b	b	b	a	a	a	a	a	a	a	a	a	a	a	a	b	b	a	b	a	a	a	b	b	b	b	h	b	b	h	a	a	a	a	a	a	b	b	a	b	a
Xiwa5922	13.768	2A		b	b	a	a	b	b	b	b	a	a	a	a	a	a	a	a	a	a	a	a	b	b	a	b	a	a	a	b	b	b	b	h	b	b	h	a	a	a	a	a	a	b	b	a	b	a
Xiwa5306	14.115	2A		b	b	a	a	b	b	b	b	a	a	a	a	a	a	a	a	a	a	a	a	b	b	a	b	a	a	a	b	b	b	b	h	b	b	h	a	a	a	a	a	a	b	b	b	b	a
Xiwa3368	14.29	2A		b	b	a	a	b	b	b	b	a	a	a	a	a	a	a	a	a	a	a	a	b	b	a	b	a	a	a	b	b	b	b	h	b	b	h	a	a	a	a	a	a	b	b	b	b	a
Xiwa411	17.05	2A		b	b	a	a	b	b	b	b	a	a	a	a	a	a	a	a	a	a	a	b	b	b	a	b	a	a	a	b	b	b	b	a	b	b	h	a	a	a	a	a	a	b	b	b	b	a
Xiwa887	17.05	2A		b	b	a	a	b	b	b	b	a	a	a	a	a	a	a	a	a	a	a	b	b	b	a	b	a	a	a	b	b	b	b	a	b	b	h	a	a	a	a	a	a	b	b	b	b	a
Xiwa412	17.05	2A		b	b	a	a	b	b	b	b	a	a	a	a	a	a	a	a	a	a	a	b	b	b	a	b	a	a	a	b	b	b	b	a	b	b	h	a	a	a	a	a	a	b	b	b	b	a
Xiwa3199	30.215	2A		a	a	a	b	b	b	b	b	a	a	a	a	a	a	b	a	a	a	a	b	a	a	b	b	b	b	b	b	b	b	b	a	b	b	b	a	a	a	a	a	a	b	b	b	b	a
Xiwa5449	30.215	2A		a	a	a	b	b	b	b	b	a	a	a	a	a	a	b	a	a	a	a	b	a	a	b	b	b	b	b	b	b	b	b	a	b	b	b	a	a	a	a	a	a	b	b	b	b	a
Xiwa5640	30.387	2A		a	a	a	b	b	b	b	b	a	a	a	a	a	a	b	a	a	a	a	b	a	a	b	b	b	b	b	b	b	b	b	a	b	b	b	a	a	a	a	a	a	b	b	b	b	a
Xiwa6090	30.56	2A		a	a	a	b	b	b	b	b	a	a	a	a	a	a	b	a	a	a	a	.	a	a	b	b	b	b	b	b	b	b	b	a	b	b	b	a	a	a	a	a	a	b	b	b	b	a
Xiwa2612	31.827	2A		a	a	a	b	b	b	b	b	a	a	a	a	a	a	b	a	a	a	a	b	a	a	b	b	b	b	b	b	b	b	b	a	b	b	b	a	a	a	a	a	a	b	b	b	b	a
Xiwa2640	40.67	2A		a	a	a	b	b	b	b	b	a	a	a	a	a	a	b	a	a	a	a	a	a	a	a	a	h	b	h	b	b	b	b	a	b	b	b	a	a	a	a	a	a	b	b	b	b	b
Xiwa5463	43.628	2A		a	a	a	b	b	b	b	b	b	b	a	a	a	a	a	a	a	a	a	a	a	a	a	a	a	a	a	b	b	b	b	a	b	b	b	a	a	a	a	a	b	b	b	b	b	b
Xiwa5214	43.801	2A		a	a	a	b	b	b	b	b	b	b	a	a	a	a	a	a	a	a	a	a	a	a	a	a	a	a	a	b	b	b	b	a	b	b	b	a	a	a	a	a	b	b	b	b	b	b
Xiwa2835	43.974	2A		a	a	a	b	b	b	b	b	b	b	a	a	a	a	a	a	a	a	a	a	a	a	a	a	a	a	a	b	b	b	b	a	b	b	b	a	a	a	a	a	b	b	b	b	b	b
Xiwa4373	45.896	2A		a	a	a	b	b	b	b	b	b	b	a	a	a	a	a	a	a	a	a	a	a	a	a	a	a	a	a	b	b	b	b	a	b	b	b	a	a	a	a	a	b	b	b	b	b	b
Xiwa970	47.024	2A		a	a	a	b	b	b	b	b	b	b	a	a	a	a	a	a	a	a	a	a	b	b	a	a	a	a	a	b	b	b	b	a	b	b	b	a	a	a	a	a	b	b	b	b	b	b
Xiwa8157	47.024	2A		a	a	a	b	b	b	b	b	b	b	a	a	a	a	a	a	a	a	a	a	b	b	a	a	a	a	a	b	b	b	b	a	b	b	b	a	a	a	a	a	b	b	b	b	b	b
Xiwa2232	48.089	2A		a	a	a	b	b	b	b	.	b	b	a	.	a	a	a	a	a	a	a	h	b	b	a	a	a	a	a	b	b	b	b	a	b	b	b	a	a	a	a	a	b	b	b	b	b	b
Xiwa8385	53.585	2A		a	a	a	a	a	a	b	b	b	b	a	a	a	a	a	a	a	a	a	h	b	b	a	b	a	a	a	a	a	a	a	a	b	b	b	a	a	a	a	a	b	b	b	b	b	b
Xiwa1960	53.585	2A		a	a	a	a	a	a	b	b	b	b	a	a	a	a	a	a	a	a	a	.	b	b	a	b	a	a	a	a	a	a	a	a	b	b	b	a	a	a	a	a	b	b	b	b	b	b
Xiwa5959	65.888	2A		a	a	a	a	a	h	b	b	b	b	a	a	a	a	a	a	a	a	a	h	b	b	b	b	a	a	a	a	a	a	a	a	b	b	b	a	a	a	a	b	b	a	a	b	b	b
Xiwa8040	72.342	2A		a	a	a	a	a	h	b	b	b	b	a	a	a	a	a	a	a	a	a	h	b	b	b	b	a	a	a	a	a	a	a	a	b	a	b	a	a	a	a	b	b	a	a	b	b	h
Xiwa4336	72.342	2A		a	a	a	a	a	h	b	b	b	b	a	a	a	a	a	a	a	a	a	h	b	b	b	b	a	a	a	a	a	a	a	a	b	a	b	a	a	a	a	b	b	a	a	b	b	h
Xiwa6798	91.695	2A		a	a	a	a	a	h	b	b	h	b	a	a	a	a	a	a	a	a	a	a	a	b	b	b	a	a	a	a	a	a	a	a	b	b	b	a	a	a	a	b	b	a	a	b	b	b
Xiwa1348	94.457	2A		a	a	a	a	a	a	a	b	b	b	a	a	a	a	a	a	a	a	a	a	a	b	b	b	a	a	a	a	a	a	a	a	b	b	b	a	a	a	a	b	b	a	a	b	b	b
Xiwa7412	101.096	2A		a	a	a	a	b	b	b	b	h	b	a	a	a	a	a	a	a	a	a	a	a	b	b	b	a	a	a	b	b	b	b	a	b	b	b	a	a	a	a	b	b	a	a	b	b	b
Xiwa5759	103.466	2A		a	a	a	a	b	b	b	a	h	b	a	a	a	a	a	a	a	a	a	a	a	b	b	b	a	a	a	b	b	b	b	a	b	b	b	a	a	a	a	a	a	a	a	b	b	b
Xwmc658	106.595	2A		a	a	a	a	.	b	b	a	.	a	a	a	a	a	a	.	.	a	a	a	a	b	a	b	a	a	a	b	.	b	b	a	b	b	b	a	a	a	a	a	a	a	a	b	b	b
Xiwa4493	107.326	2A		a	a	a	b	b	b	b	a	h	a	a	a	a	a	a	a	a	a	a	a	a	a	a	b	a	a	a	b	b	b	b	a	b	b	b	a	a	a	a	a	a	a	a	b	b	b
Xiwa4491	107.326	2A		a	a	a	b	b	b	b	a	.	a	a	a	a	a	a	a	a	a	a	a	a	a	a	b	a	a	a	b	b	b	b	a	b	b	b	a	a	a	a	a	a	a	a	b	b	b
Xiwa5738	0	2B.1		b	b	b	b	a	h	b	b	b	a	b	b	b	h	a	b	a	b	h	a	b	h	a	a	a	a	b	a	a	a	a	a	a	a	a	a	a	a	a	b	b	a	a	b	b	a
Xiwa6656	5.276	2B.1		b	b	b	b	a	h	b	b	b	a	b	b	b	h	a	b	a	a	h	a	h	h	a	a	a	a	a	a	a	a	a	a	a	a	a	a	a	a	a	b	b	a	a	b	b	a
Xiwa1535	5.276	2B.1		b	b	b	b	a	.	b	b	b	a	b	b	b	h	a	b	a	a	h	a	.	h	a	a	a	a	a	a	a	a	a	a	a	a	a	a	a	a	a	b	b	a	a	b	b	a
Xwmc361	6.963	2B.1		b	b	b	b	.	.	b	b	b	a	b	b	b	.	a	.	.	a	.	a	.	.	a	.	a	a	a	a	.	a	a	a	a	a	a	a	a	a	.	b	b	a	a	b	b	a
Xiwa3252	8.92	2B.1		b	b	b	b	b	b	b	b	b	a	b	b	b	h	a	b	a	a	h	a	h	h	a	h	a	a	a	a	a	a	a	a	a	a	a	a	a	a	a	b	b	a	a	b	a	a
Xiwa5442	11.104	2B.1		b	b	b	b	b	b	b	b	b	a	b	b	b	h	a	b	a	a	h	a	h	h	a	h	a	a	a	a	a	a	a	a	a	a	a	a	a	b	b	h	b	b	b	b	a	a
Xiwa4619	11.979	2B.1		b	b	b	b	b	b	b	b	b	a	b	b	b	.	a	b	a	a	.	a	.	.	a	.	a	a	a	a	a	a	a	a	a	a	a	a	a	a	a	.	b	b	b	b	a	a
Xiwa3315	12.875	2B.1		b	b	b	b	b	b	b	b	b	a	b	b	b	h	a	b	a	a	h	b	b	b	b	h	a	a	a	a	a	a	a	a	a	a	a	a	a	a	a	h	b	b	b	b	a	a
Xiwa2946	14.302	2B.1		b	b	b	b	a	b	b	b	b	a	b	b	b	h	a	b	a	a	h	b	b	b	b	h	a	a	a	a	a	a	a	a	a	a	a	a	a	a	a	h	b	b	b	b	a	a
Xiwa2094	15.365	2B.1		b	b	b	b	a	b	b	b	b	a	b	b	b	h	a	b	a	a	h	b	b	b	b	h	a	a	a	a	a	a	a	a	a	a	a	a	a	.	.	h	b	b	b	b	a	a
Xwmc261	19.207	2B.1		b	b	b	b	.	b	b	b	b	a	.	b	b	b	a	a	.	b	b	.	b	.	a	a	a	a	a	a	a	a	a	a	a	a	.	a	a	a	a	a	b	b	b	b	a	a
Xiwa2407	0	2B.2		b	b	b	a	b	b	b	a	b	b	a	a	a	a	b	a	a	a	a	b	b	b	b	b	b	b	b	b	b	b	b	b	a	a	a	a	a	a	a	b	h	a	a	a	h	b
Xiwa6048	15.479	2B.2		a	a	b	a	b	b	b	a	b	b	b	b	b	a	b	b	a	a	a	b	b	b	b	b	b	a	a	b	b	b	b	b	a	a	a	a	a	a	a	a	b	a	a	a	a	b
Xiwa6085	16.538	2B.2		a	a	b	a	b	b	b	a	b	b	b	b	b	a	b	b	a	a	a	b	b	b	b	b	b	a	a	b	b	b	b	b	a	a	a	a	a	a	a	a	b	a	a	a	a	b
Xiwa1929	17.238	2B.2		a	a	b	a	b	b	b	a	b	b	b	b	b	a	b	b	a	a	a	b	b	b	b	b	b	b	b	b	b	b	b	b	a	a	a	a	a	a	a	a	b	a	a	a	a	b
Xiwa1930	17.238	2B.2		a	a	b	a	b	b	b	a	b	b	b	b	b	a	b	b	a	a	a	b	b	b	b	b	b	b	b	b	b	b	b	b	a	a	a	a	a	a	a	a	b	a	a	a	a	b
Xiwa2443	18.459	2B.2		a	a	b	a	b	b	b	.	b	b	b	b	b	a	b	b	a	a	a	b	a	b	a	b	b	b	b	b	b	b	b	b	a	a	a	a	a	a	a	a	b	a	a	a	a	b
Xiwa5736	18.653	2B.2		a	a	b	a	b	b	b	h	b	b	b	b	b	a	b	b	a	a	a	b	a	b	a	b	b	b	b	b	b	b	b	b	a	a	a	a	a	a	a	a	b	a	a	a	a	b
Xiwa7120	18.826	2B.2		a	a	b	a	b	b	b	h	b	b	b	b	.	a	b	b	a	a	a	b	a	b	a	b	b	b	b	b	b	b	b	b	a	a	a	a	a	a	a	a	b	a	a	a	a	b
Xiwa2440	19.024	2B.2		a	a	b	a	b	b	b	.	b	b	b	b	b	a	b	b	a	a	a	b	a	b	a	b	b	b	b	b	b	b	b	b	a	a	a	a	a	a	a	a	b	a	a	a	a	b
Xiwa7799	19.173	2B.2		a	a	b	a	b	b	b	a	b	b	b	b	b	a	b	b	a	a	a	b	a	b	a	b	b	b	b	b	b	b	b	b	a	a	a	a	a	a	a	a	b	a	a	a	a	b
Xwmc25	22.218	2B.2		a	a	.	b	.	b	b	.	b	b	.	b	b	a	b	b	.	a	a	.	b	b	b	b	b	b	b	.	.	b	b	b	a	a	a	a	a	a	a	b	b	a	a	a	.	b
Xiwa3078	0	3A		b	b	b	a	b	b	b	a	a	a	a	a	a	a	a	a	b	b	a	b	a	b	b	a	a	a	a	b	b	b	b	b	b	b	b	a	a	a	a	b	b	h	b	b	b	b
Xiwa4851	0.549	3A		b	b	b	a	b	b	b	a	a	a	a	a	a	a	a	a	b	b	a	a	a	b	b	a	a	a	a	b	b	b	b	b	b	b	b	a	a	a	a	b	b	h	b	b	b	b
Xiwa4926	1.252	3A		b	b	b	a	b	b	b	a	a	a	a	a	a	a	a	a	b	b	a	a	a	b	b	a	a	a	a	b	b	b	b	b	b	b	b	a	a	a	a	b	b	h	b	b	b	b
Xiwa5456	7.422	3A		a	b	a	a	b	b	b	a	a	a	a	a	a	a	a	a	b	b	b	a	b	b	b	a	a	a	a	b	b	b	b	b	a	b	b	a	a	a	a	b	b	h	b	b	b	b
Xiwa4810	8.301	3A		a	b	a	a	b	b	b	a	a	a	a	a	a	a	a	a	b	b	b	a	b	b	b	a	a	a	a	b	b	b	b	b	a	b	b	a	a	a	a	b	b	h	b	b	b	b
Xiwa1891	10.478	3A		a	b	b	a	.	b	b	a	a	a	a	a	a	a	a	a	b	b	b	a	b	b	b	a	a	a	a	b	b	b	b	b	a	b	b	a	a	a	a	b	b	h	b	b	b	b
Xiwa1892	10.478	3A		a	b	b	a	.	b	b	a	a	a	a	a	a	a	a	a	b	.	b	a	b	b	b	a	a	a	a	b	b	b	b	b	a	b	b	a	a	a	a	b	b	h	b	b	b	b
Xiwa5419	10.478	3A		a	b	b	a	b	b	b	a	a	a	a	a	a	a	a	a	b	b	b	a	b	b	b	a	a	a	a	b	b	b	b	b	a	b	b	a	a	a	a	b	b	h	b	b	b	b
Xiwa623	10.478	3A		a	b	b	a	b	b	b	a	a	a	a	a	a	a	a	a	b	b	b	a	b	b	b	a	a	a	a	b	b	b	b	b	a	b	b	a	a	a	a	b	b	h	b	b	b	b
Xiwa855	27.757	3A		a	b	b	a	b	b	b	b	a	a	a	a	a	a	a	a	h	b	b	h	b	b	b	a	a	a	a	b	b	b	b	b	a	a	a	a	a	a	a	b	b	a	b	b	b	b
Xiwa5980	27.757	3A		a	b	b	a	b	b	b	b	a	a	a	a	a	a	a	a	h	b	b	h	b	b	b	a	a	a	a	b	b	b	b	b	a	a	a	a	a	a	a	b	b	a	b	b	b	b
Xiwb6987	0	3B		b	.	a	a	b	b	.	b	b	b	.	a	a	b	b	a	b	b	b	a	a	.	a	a	b	h	b	b	b	.	.	a	.	b	b	.	.	.	.	a	a	h	b	b	b	b
Xiwa7231	13.13	3B		b	b	b	a	b	b	b	b	b	b	a	a	.	b	a	a	b	b	b	a	a	a	a	b	a	a	b	a	a	a	b	b	a	b	b	a	a	a	a	a	.	h	b	b	b	b
Xiwa662	16.73	3B		b	b	b	a	b	b	b	b	b	b	a	a	a	b	a	a	b	b	b	a	a	a	a	a	a	a	h	a	a	a	b	b	a	a	b	a	a	a	a	a	a	h	b	b	b	b
Xiwa280	16.73	3B		b	b	b	a	b	b	b	b	b	b	a	a	a	b	a	a	b	b	b	a	a	a	a	a	a	a	h	a	a	a	b	b	a	a	b	a	a	a	a	a	a	h	b	b	b	b
Xiwa3904	35.553	3B		b	b	b	a	h	a	b	b	b	b	a	a	a	a	a	a	a	b	h	a	b	a	a	a	a	h	b	b	b	b	b	b	h	a	b	a	a	a	a	a	a	b	b	b	b	a
Xiwa6192	38.326	3B		b	b	b	a	h	a	b	b	b	b	a	a	a	a	a	a	a	b	h	a	b	a	a	b	a	h	b	b	b	b	b	b	h	a	b	a	a	a	a	a	a	b	b	b	b	a
Xiwa3726	38.851	3B		b	b	b	a	h	a	b	b	b	b	a	a	a	a	a	a	a	b	h	a	b	a	a	b	a	h	b	b	b	b	b	b	h	a	b	a	a	a	a	a	a	b	b	b	b	a
Xiwa3725	39.024	3B		b	b	b	a	h	a	b	b	b	b	a	a	a	a	a	a	a	b	h	a	b	a	a	b	a	h	b	b	b	b	b	b	h	a	b	a	a	a	a	a	a	b	b	b	b	a
Xiwa1459	40.084	3B		b	b	b	a	.	a	b	b	b	b	a	a	a	a	a	a	a	b	.	a	b	a	a	b	a	.	b	b	b	b	b	b	b	a	b	a	a	a	a	a	a	b	b	b	b	a
Xiwa1458	40.084	3B		b	b	b	a	h	a	b	b	b	b	a	a	a	a	a	a	a	b	h	a	b	a	a	b	a	h	b	b	b	b	b	b	b	a	b	a	a	a	a	a	a	b	b	b	b	a
Xiwa4843	40.431	3B		b	b	b	a	h	a	b	b	b	b	a	a	a	a	a	a	a	b	h	a	b	a	a	b	b	h	b	b	b	b	b	b	b	a	b	a	a	a	a	a	a	b	b	b	b	a
Xiwa2409	40.603	3B		b	b	b	a	h	a	b	b	b	b	a	a	a	a	a	a	a	b	h	a	b	a	a	b	b	h	b	b	b	b	b	b	b	a	b	a	a	a	a	a	a	b	b	b	b	a
Xgwm566	41.005	3B		b	b	b	a	.	a	b	b	b	b	a	.	a	a	a	a	.	b	.	a	b	a	a	b	b	.	b	b	b	b	b	b	b	a	b	a	a	a	a	a	a	b	b	b	b	a
Xiwa1417	41.83	3B		b	b	b	a	h	a	b	b	b	b	a	a	a	a	a	a	a	b	h	a	b	a	a	b	b	h	b	b	b	b	b	b	b	a	b	a	a	a	a	a	a	b	b	b	b	a
Xiwa1416	41.83	3B		b	b	b	a	.	a	b	b	b	b	a	a	a	a	a	a	a	b	h	a	b	a	a	b	b	h	b	b	b	b	b	b	b	a	b	a	a	a	a	a	a	b	b	b	b	a
Xgwm284	43.347	3B		b	b	b	a	.	a	b	b	b	b	a	a	a	a	a	.	.	b	.	a	b	a	a	b	b	a	b	b	b	b	b	b	b	a	b	a	a	a	a	a	a	b	b	b	b	a
Xiwa5995	44.87	3B		b	b	b	a	h	a	b	b	b	b	a	a	a	a	a	a	a	b	h	a	b	a	a	b	b	a	b	b	b	b	b	b	b	a	b	a	a	a	a	a	a	b	b	b	b	a
Xiwa8457	44.87	3B		b	b	b	a	h	a	b	b	b	b	a	a	a	a	h	a	a	b	h	a	b	a	a	b	b	.	b	b	b	b	b	b	b	a	b	a	a	a	a	a	a	b	b	b	b	a
Xiwa6185	45.93	3B		b	b	b	a	h	a	b	b	b	b	a	a	a	a	a	a	a	b	h	a	b	a	a	b	a	a	a	b	b	b	b	b	b	a	b	a	a	a	a	a	a	b	b	b	b	a
Xiwa5396	46.452	3B		b	b	b	a	h	a	b	b	b	b	a	a	a	a	a	a	a	b	h	a	b	a	a	b	a	a	a	b	b	b	b	b	b	a	b	a	a	a	a	a	a	b	b	b	b	a
Xiwa4040	47.138	3B		b	b	b	a	h	a	b	b	b	b	a	a	a	a	a	a	a	b	h	a	b	a	a	b	a	a	a	b	b	b	b	b	b	a	b	a	a	a	a	a	a	b	b	b	b	a
Xiwa2492	47.187	3B		b	b	b	a	h	a	b	b	b	b	a	a	a	a	a	a	a	b	h	a	b	a	a	b	a	a	a	b	b	b	b	b	b	a	b	a	a	a	a	a	a	b	b	b	b	a
Xiwa292	47.851	3B		b	b	b	a	h	a	b	b	b	b	a	a	a	a	a	a	a	b	h	a	b	a	a	b	a	a	a	b	b	b	b	b	b	a	b	a	a	a	a	a	a	b	b	b	b	a
Xiwa6244	47.851	3B		b	b	b	a	a	a	b	b	b	b	a	a	a	a	a	a	a	b	a	a	b	a	a	b	a	a	a	b	b	b	b	b	b	a	b	a	a	a	a	a	a	b	b	b	b	a
Xiwa5977	48.551	3B		b	b	b	a	h	a	b	b	b	b	a	a	a	a	a	a	a	b	h	a	b	a	a	b	a	a	a	b	b	b	b	b	b	a	b	a	a	a	a	a	a	b	b	b	b	a
Xiwa4039	49.675	3B		b	b	b	a	h	a	b	b	b	b	a	a	a	a	a	a	a	b	h	a	b	a	a	b	a	a	a	b	b	b	b	b	b	a	b	a	a	a	a	a	a	b	b	b	b	a
Xiwa6279	51.939	3B		b	b	b	a	a	a	b	b	b	b	a	a	a	a	a	a	a	b	h	a	b	a	a	a	a	a	a	b	b	b	b	b	b	a	b	a	a	a	a	a	a	b	b	b	b	a
Xiwa211	52.68	3B		b	b	b	a	a	a	b	b	b	b	a	a	a	a	a	a	a	b	h	a	b	a	a	a	a	a	a	b	b	b	b	b	b	a	b	a	a	a	a	a	a	b	b	b	b	a
Xiwa629	52.852	3B		b	b	b	a	a	a	b	b	b	b	a	a	a	a	a	a	a	b	a	a	b	a	a	a	a	a	a	b	b	b	b	b	b	a	b	a	a	a	a	a	a	b	b	b	b	a
Xiwa210	52.852	3B		b	b	b	a	a	a	b	b	b	b	a	a	a	a	a	a	a	b	h	a	b	a	a	a	a	a	a	b	b	b	b	b	b	a	b	a	a	a	a	a	a	b	b	b	b	a
Xiwa5351	53.025	3B		b	b	b	a	a	a	b	b	b	b	a	a	a	a	a	a	a	b	h	.	b	a	a	a	a	a	a	b	b	b	b	b	b	a	b	a	a	a	a	a	a	b	b	b	b	a
Xiwa2494	53.198	3B		b	b	b	a	h	a	b	b	b	b	a	a	a	a	a	a	a	b	h	a	b	a	a	a	a	a	a	b	b	b	b	b	b	a	b	a	a	a	a	a	a	b	b	b	b	a
Xiwa2728	53.198	3B		b	b	b	a	h	a	b	b	b	b	a	a	a	a	a	a	a	b	h	a	b	a	a	a	a	a	a	b	b	b	b	b	b	a	b	a	a	a	a	a	a	b	b	b	b	a
Xiwa6655	53.545	3B		b	b	b	a	h	a	b	b	b	b	a	a	a	a	a	a	a	b	h	a	b	a	a	a	a	a	a	b	b	b	b	b	b	a	b	a	a	a	a	a	a	b	b	b	b	a
Xiwa3021	54.068	3B		b	b	b	a	h	a	b	b	b	b	a	a	a	a	a	a	a	b	h	a	b	a	a	a	a	a	a	b	b	b	b	b	b	a	b	a	a	a	a	a	a	b	b	b	b	a
Xiwa1383	54.591	3B		b	b	b	a	h	a	b	b	b	b	a	a	a	a	a	a	a	b	h	a	b	a	a	a	a	a	a	b	b	b	b	b	b	a	b	a	a	a	a	a	a	b	b	b	b	a
Xiwa3001	54.591	3B		b	b	b	a	h	a	b	b	b	b	a	a	a	a	a	a	a	b	h	a	b	a	a	a	a	a	a	b	b	b	b	b	b	a	b	a	a	a	a	a	a	b	b	b	b	a
Xiwa3504	54.591	3B		b	b	b	a	.	a	b	b	b	b	a	a	a	a	a	a	a	b	.	a	b	a	a	a	a	a	a	b	b	b	b	b	b	a	b	a	a	a	a	a	a	b	b	b	b	a
Xiwa4194	57.948	3B		b	b	b	a	h	a	b	b	b	b	a	a	a	a	a	a	a	b	h	a	b	a	a	a	a	a	a	b	b	b	b	b	b	a	b	a	a	a	a	a	a	b	b	b	b	a
Xiwa1607	57.948	3B		b	b	b	a	h	a	b	b	b	b	a	a	a	a	a	a	a	b	h	a	b	a	a	a	a	a	a	b	b	b	b	b	b	a	b	a	a	a	a	a	a	b	b	b	b	a
Xiwa1898	57.948	3B		b	b	b	a	.	a	b	b	b	b	a	a	a	a	a	a	a	b	.	a	b	a	a	a	a	a	a	b	b	b	b	b	b	a	b	a	a	a	a	a	a	b	b	b	b	a
Xiwa4195	57.948	3B		b	b	b	a	h	a	b	b	b	b	a	a	a	a	a	a	a	b	h	a	b	a	a	a	a	a	a	b	b	b	b	b	b	a	b	a	a	a	a	a	a	b	b	b	b	a
Xiwa7534	58.471	3B		b	b	b	a	h	a	b	b	b	b	a	a	a	a	a	a	a	b	h	a	a	a	a	a	a	a	a	b	b	b	b	b	b	a	b	a	a	a	a	a	a	b	b	b	b	a
Xiwa6297	59.712	3B		b	b	b	a	h	a	b	b	b	b	a	a	a	a	a	a	a	b	h	a	a	a	a	a	a	a	a	b	b	b	b	b	b	a	b	a	a	a	a	a	a	b	b	b	b	a
Xiwa2022	61.869	3B		b	b	b	a	b	a	b	b	b	b	a	a	a	a	a	a	a	b	.	a	a	a	a	a	a	a	a	b	b	b	b	b	b	a	b	a	a	a	a	a	a	b	b	b	b	b
Xiwa5101	62.061	3B		b	b	b	a	b	a	b	b	b	b	a	a	a	a	a	a	a	b	h	a	a	a	a	a	a	a	a	b	b	b	b	b	b	a	b	a	a	a	a	a	a	b	b	b	b	b
Xiwa2782	62.234	3B		b	b	b	a	b	a	b	b	b	b	a	a	a	a	a	a	a	b	h	a	a	a	a	a	a	a	a	b	b	b	b	b	b	a	b	a	a	a	a	a	a	b	b	b	b	b
Xiwa5100	62.574	3B		b	b	b	a	b	a	b	b	b	b	a	a	a	a	a	a	a	b	h	a	a	a	a	a	a	a	a	b	b	b	b	b	b	a	b	a	a	a	a	a	a	b	b	b	b	b
Xiwa239	62.581	3B		b	b	b	a	b	a	b	b	b	b	a	a	a	a	a	a	a	b	.	a	a	a	a	a	a	a	a	b	b	b	b	b	b	a	b	a	a	a	a	a	a	b	b	b	b	b
Xiwa171	62.928	3B		b	b	b	a	b	a	b	b	b	b	a	a	a	a	a	a	a	b	h	a	a	a	a	a	a	a	a	b	b	b	b	b	b	a	b	a	a	a	a	a	a	b	b	b	b	b
Xiwa4721	63.628	3B		b	b	b	a	b	a	b	b	b	b	a	a	a	a	a	a	a	b	h	a	a	a	a	a	a	a	a	b	b	b	b	b	b	a	b	a	a	a	a	a	b	b	b	b	b	b
Xiwa5710	63.975	3B		b	b	b	a	b	a	b	b	b	b	a	a	a	a	a	a	a	b	h	a	a	a	a	a	a	a	a	b	b	b	b	b	b	a	b	a	a	a	a	a	b	b	b	b	b	b
Xiwa3306	63.975	3B		b	b	b	a	b	a	b	b	b	b	a	a	a	a	a	a	a	b	h	a	a	a	a	a	a	a	a	b	b	b	b	b	b	a	b	a	a	a	a	a	b	b	b	b	b	b
Xiwa1704	63.975	3B		b	b	b	a	b	a	b	b	b	b	a	a	a	a	a	a	a	b	h	a	a	a	a	a	a	a	a	b	b	b	b	b	b	a	b	a	a	a	a	a	b	b	b	b	b	b
Xiwa6493	63.975	3B		b	b	b	a	b	a	b	b	b	b	a	a	a	a	a	.	a	b	h	a	a	a	a	a	a	a	a	b	b	b	b	b	b	a	b	a	a	a	a	a	b	b	b	b	b	b
Xiwa4653	64.322	3B		b	b	b	a	b	a	b	b	b	b	a	a	a	a	a	a	a	b	h	a	a	a	a	a	a	a	a	b	b	b	b	b	b	a	b	a	a	a	a	a	b	b	b	b	b	b
Xiwa2466	65.022	3B		b	b	b	a	b	a	b	b	b	b	a	a	a	a	a	a	a	b	h	a	a	a	a	a	a	a	a	b	b	b	b	b	b	a	b	a	a	a	a	a	b	b	b	a	a	b
Xiwa6104	67.008	3B		b	b	b	a	b	a	b	b	b	b	a	a	a	b	a	a	b	b	b	a	a	a	a	a	a	a	a	b	b	b	b	b	b	a	b	a	a	a	a	a	b	b	b	a	a	b
Xiwa7225	67.533	3B		b	b	b	a	b	a	b	b	b	b	a	a	a	b	a	a	b	b	b	a	a	a	a	a	a	a	a	b	b	b	b	b	b	a	b	a	a	a	a	a	b	b	b	a	a	b
Xiwa7745	67.706	3B		b	b	b	a	b	a	b	b	b	b	a	a	a	b	a	a	b	b	b	a	a	a	a	a	a	a	a	b	b	b	b	b	b	a	b	.	a	a	a	a	b	b	b	a	a	b
Xiwa1196	67.878	3B		b	b	b	a	b	a	b	b	b	b	a	a	a	b	a	a	b	b	b	a	a	a	a	a	a	a	a	b	b	b	b	b	b	a	b	a	a	a	a	a	b	b	b	a	a	b
Xiwa4427	68.92	3B		b	b	b	a	b	a	b	b	b	b	a	a	a	b	a	a	b	b	b	a	a	a	a	a	a	a	a	b	b	b	b	b	b	a	b	a	a	a	a	a	b	b	b	a	a	b
Xiwa7131	68.937	3B		b	b	b	a	b	a	b	b	b	b	a	a	a	b	a	a	b	b	b	a	a	a	a	a	a	a	a	b	b	b	b	b	b	a	b	a	a	a	a	a	b	b	b	a	a	b
Xiwa4429	69.46	3B		b	b	b	a	b	a	b	b	b	b	a	a	a	b	a	a	b	b	b	a	a	a	a	a	a	a	a	b	b	b	b	b	b	a	b	a	a	a	a	a	b	b	b	a	a	b
Xiwa1467	69.632	3B		b	b	b	a	b	a	b	b	b	b	a	a	a	b	a	a	b	b	b	a	a	a	a	a	a	a	a	b	b	b	b	b	b	a	b	a	a	a	a	a	b	b	b	a	a	b
Xiwa3439	70.692	3B		b	b	b	a	b	a	b	b	b	b	a	a	a	b	a	a	b	b	b	a	a	a	a	a	a	a	a	b	b	b	b	b	b	a	b	a	a	a	a	a	b	b	b	a	a	b
Xiwa2399	74.252	3B		b	b	b	a	b	a	b	b	b	b	a	a	a	b	a	a	b	b	b	a	a	a	a	a	a	a	a	b	b	b	b	b	b	a	b	a	a	a	a	a	a	b	b	a	a	b
wmc471	74.252	3B		b	b	.	a	.	a	b	b	b	b	a	a	a	b	a	a	.	b	b	.	a	a	a	a	a	a	a	.	.	b	b	b	b	a	a	a	a	a	a	a	a	b	b	a	a	b
Xiwa1331	74.599	3B		b	b	b	a	b	a	b	b	b	b	a	a	a	b	a	a	b	b	b	a	a	a	a	a	a	a	a	b	b	b	b	b	b	a	a	a	a	a	a	a	a	b	b	a	a	b
Xiwa4457	74.677	3B		b	b	b	a	b	a	b	b	b	b	a	a	a	b	a	a	b	b	b	a	a	a	a	a	a	a	a	b	b	b	b	b	b	a	a	a	a	a	a	a	a	b	b	a	a	b
Xiwa2510	74.772	3B		b	b	b	a	b	a	b	b	b	b	a	a	a	b	a	a	b	b	b	a	a	a	a	a	a	a	a	b	b	b	b	b	b	a	b	a	a	a	a	a	a	b	b	a	a	b
Xiwa2400	74.772	3B		b	b	b	a	b	a	b	b	b	b	a	a	a	b	a	a	b	b	b	a	a	a	a	a	a	a	a	b	b	b	b	b	b	a	b	a	a	a	a	a	a	b	b	a	a	b
Xiwa3402	75.33	3B		b	b	b	a	b	a	b	b	b	b	a	a	a	b	a	a	b	b	b	a	a	a	a	a	a	a	a	b	b	b	b	b	b	a	a	a	a	a	a	a	a	b	b	a	a	b
Xiwa3601	76.182	3B		b	b	b	a	b	a	b	b	b	b	a	a	a	b	a	a	b	b	b	a	a	a	a	a	a	a	a	b	b	b	b	b	b	a	a	a	a	a	a	a	a	b	b	a	a	b
Xiwa3046	77.392	3B		b	b	b	a	b	a	b	b	b	b	a	a	a	b	a	a	b	b	b	a	a	a	a	a	a	a	a	b	b	b	b	b	b	a	a	a	a	a	a	a	a	b	b	a	a	b
Xiwa4841	83.617	3B		b	b	b	a	b	a	b	b	b	b	a	a	a	b	a	a	b	b	b	a	a	a	a	a	a	a	a	b	b	b	b	b	b	b	b	a	a	a	a	a	a	b	b	a	a	b
Xiwa7889	85.414	3B		b	b	b	a	b	a	b	b	b	b	a	a	a	b	a	a	b	b	b	a	a	a	a	a	a	a	a	b	b	b	b	b	b	b	b	a	a	a	a	a	a	b	b	a	a	b
Xiwa3901	85.414	3B		b	b	b	a	b	a	b	b	b	b	a	a	a	b	a	a	b	b	b	a	a	a	a	a	a	a	a	b	b	b	b	b	b	b	b	a	a	a	a	a	a	b	b	a	a	b
Xiwa81	85.414	3B		b	b	b	a	b	a	b	b	b	b	a	a	a	b	a	a	b	b	b	a	a	a	a	a	a	a	a	b	b	b	b	b	b	b	b	a	a	a	a	a	a	b	b	a	a	b
Xiwa3274	87.024	3B		b	b	b	a	b	a	b	b	b	b	a	a	a	b	a	a	b	b	b	a	a	a	a	a	a	a	a	b	b	b	b	b	b	b	b	a	a	a	a	a	a	b	b	a	a	b
Xiwa4497	88.449	3B		b	b	b	a	b	a	b	b	b	b	a	a	a	b	a	a	b	b	b	a	a	a	a	a	a	a	a	b	a	a	b	b	b	b	b	a	a	a	a	a	a	b	b	a	a	b
Xiwa1548	88.449	3B		b	b	b	a	b	a	b	b	b	b	a	a	a	b	a	a	b	b	b	a	a	a	a	a	a	a	a	b	a	a	b	b	b	b	b	a	a	a	a	a	a	b	b	a	a	b
Xiwa5324	89.509	3B		b	b	b	a	a	a	a	b	b	b	a	a	a	b	a	a	b	b	b	a	a	a	a	a	a	a	a	b	a	a	b	b	b	b	b	a	a	a	a	a	a	b	b	a	a	b
Xiwa2978	89.682	3B		b	b	b	a	a	a	a	b	b	b	a	a	a	b	a	a	b	b	b	a	a	a	a	a	a	a	a	b	a	a	b	b	b	b	b	a	a	a	a	a	a	b	b	a	a	b
Xiwa299	92.841	3B		b	b	b	a	a	a	a	b	b	b	a	a	a	b	a	a	b	a	h	a	a	a	a	a	a	a	a	b	a	a	b	b	b	b	b	a	a	a	a	a	a	a	a	a	a	b
Xiwa4981	0	4A		b	b	b	a	b	b	b	a	a	a	b	b	b	b	a	b	b	b	b	h	b	h	h	h	a	a	a	b	b	b	b	a	b	b	b	a	a	a	a	a	a	b	b	a	a	b
Xiwa7632	26.636	4A		b	b	b	a	b	b	b	b	b	a	b	b	b	b	a	b	b	b	b	h	b	h	h	b	a	a	a	h	h	a	a	a	b	b	b	a	a	a	a	b	b	b	b	a	a	b
Xiwa108	27.158	4A		b	b	b	a	b	b	b	b	b	a	b	b	b	b	a	b	b	b	b	h	b	h	h	b	a	a	a	h	h	a	a	a	b	b	b	a	a	a	a	b	b	b	b	a	a	b
Xiwa3161	28.037	4A		b	b	b	a	b	b	b	b	b	a	b	b	b	b	a	b	b	b	b	h	b	h	h	b	a	a	a	h	h	a	a	a	b	b	b	a	a	a	a	b	b	b	b	a	a	b
Xiwa7394	40.433	4A		b	b	b	a	b	b	b	b	b	a	b	b	b	b	a	b	b	b	b	h	a	b	b	b	a	a	a	h	b	a	a	b	b	b	b	a	a	a	a	b	b	b	b	a	a	b
Xiwa5363	47.83	4A		b	b	b	a	b	b	b	b	b	a	b	b	b	b	a	b	b	b	b	h	a	b	b	b	a	a	a	a	b	h	a	b	b	b	b	a	a	a	a	b	b	h	a	a	a	b
Xiwa1320	58.634	4A		b	b	b	a	b	b	b	b	b	a	b	b	b	b	a	b	b	b	b	h	a	b	b	b	a	a	a	a	a	a	a	b	b	b	b	a	a	a	a	b	b	b	a	a	a	b
Xiwa7124	59.157	4A		b	b	b	a	b	b	b	b	b	a	b	b	b	b	a	b	b	b	b	h	a	b	b	b	a	a	a	a	a	a	a	b	b	b	b	a	a	a	a	b	b	b	a	a	a	b
Xiwa3119	59.504	4A		b	b	b	a	b	b	b	b	b	a	b	b	b	b	a	b	b	b	b	h	a	b	b	b	a	a	a	a	a	a	a	b	b	b	b	a	a	a	a	b	b	b	a	a	a	b
Xiwa3308	59.851	4A		b	b	b	a	b	b	a	b	b	a	b	b	b	b	a	b	b	b	b	h	a	b	b	b	a	a	a	a	a	a	a	b	b	b	b	a	a	a	a	b	b	b	a	a	a	b
Xiwa5127	59.913	4A		b	b	b	a	b	b	a	b	b	a	b	b	b	b	a	b	b	b	b	h	a	.	b	b	a	a	a	a	a	a	a	b	b	b	b	a	a	a	a	b	b	b	a	a	a	b
Xiwa3763	59.949	4A		b	b	b	a	b	b	a	b	b	a	b	b	b	b	a	b	b	b	b	h	a	.	b	b	a	a	a	a	a	a	a	b	b	b	b	a	a	a	a	b	b	b	a	a	a	b
Xiwa5196	59.989	4A		b	b	b	a	b	b	a	b	b	a	b	b	b	b	a	b	b	b	b	h	a	.	b	b	a	a	a	a	a	a	a	b	b	b	b	a	a	a	a	b	b	b	a	a	a	b
Xiwa7081	60.023	4A		b	b	b	a	b	b	a	b	b	a	b	b	b	b	a	b	b	b	b	h	a	h	b	b	a	a	a	a	a	a	a	b	b	b	b	a	a	a	a	b	b	b	a	a	a	b
Xiwa6659	60.13	4A		b	b	b	a	b	b	a	b	b	a	b	b	b	b	a	b	b	b	b	h	a	.	b	b	a	a	a	a	a	a	a	b	b	b	b	a	a	a	a	b	b	b	a	a	a	b
Xiwa1969	60.195	4A		b	b	b	a	b	b	a	b	b	a	b	b	b	b	a	b	b	b	b	h	a	a	b	b	a	a	a	a	a	a	a	b	b	b	b	a	a	a	a	b	b	b	a	a	a	b
Xiwa5647	60.195	4A		b	b	b	a	b	b	a	b	b	a	b	b	b	b	a	b	b	b	b	h	a	a	b	b	a	a	a	a	a	a	a	b	b	b	b	a	a	a	a	b	b	b	a	a	a	b
Xiwa3309	60.195	4A		b	b	b	a	b	b	a	b	b	a	b	b	b	b	a	b	b	b	b	.	a	a	b	b	a	a	a	a	a	a	a	b	b	b	b	a	a	a	a	b	b	b	a	a	a	b
Xiwa912	60.276	4A		b	b	b	a	b	b	a	b	b	a	b	b	b	b	a	b	b	b	b	.	a	.	b	b	a	a	a	a	a	a	a	b	b	b	b	a	a	a	a	b	b	b	a	a	a	b
Xiwa750	60.368	4A		b	b	b	a	b	b	a	b	b	a	b	b	b	b	a	b	b	b	b	h	a	h	b	b	a	a	a	a	a	a	a	b	b	b	b	a	a	a	a	b	b	b	a	a	a	b
Xiwa8265	60.54	4A		b	b	b	a	b	b	a	b	b	a	b	b	b	b	a	b	b	b	b	h	a	h	b	b	a	a	a	a	a	a	a	b	b	b	b	a	a	a	a	b	b	b	a	a	a	b
Xiwa6678	60.713	4A		b	b	b	a	b	b	a	b	b	a	b	b	b	b	a	b	b	b	b	h	a	a	b	b	a	a	a	a	a	a	a	b	b	b	b	a	a	a	a	b	b	b	a	a	a	b
Xiwa3671	60.713	4A		b	b	b	a	b	b	a	b	b	a	b	b	b	b	a	b	b	b	b	h	a	a	b	b	a	a	a	a	a	a	a	b	b	b	b	a	a	a	a	b	b	b	a	a	a	b
Xiwa5897	61.06	4A		b	b	b	a	b	b	a	b	b	a	b	b	b	b	a	b	b	b	b	h	a	a	b	b	a	a	a	a	a	a	a	b	b	b	b	a	a	a	a	b	b	b	a	a	a	b
Xiwa6911	61.147	4A		b	b	b	a	b	b	a	b	b	a	b	b	b	b	a	b	b	b	b	h	a	a	b	b	a	a	a	a	a	a	a	b	b	b	b	a	a	a	a	b	b	b	a	a	a	b
Xiwa826	61.233	4A		b	b	b	a	b	b	a	b	b	a	b	b	b	b	a	b	b	b	b	h	a	a	b	b	a	a	a	a	a	a	a	b	b	b	b	a	a	a	a	b	b	b	a	a	a	b
Xiwa1694	62.292	4A		b	b	b	a	b	b	a	b	b	a	b	b	b	b	a	b	b	b	b	.	a	a	b	b	a	a	a	a	a	a	a	b	b	b	b	a	a	a	a	b	b	b	a	a	a	b
Xiwa4406	62.292	4A		b	b	b	a	b	b	a	b	b	a	b	b	b	b	a	b	b	b	b	h	a	a	b	b	a	a	a	a	a	a	a	b	b	b	b	a	a	a	a	b	b	b	a	a	a	b
Xiwa7216	62.292	4A		b	b	b	a	b	b	a	b	b	a	b	b	b	b	a	b	b	b	b	.	a	a	b	b	a	a	a	a	a	a	a	b	b	b	b	a	a	a	a	b	b	b	a	a	a	b
Xiwa1693	62.292	4A		b	b	b	a	b	b	a	b	b	a	b	b	b	b	a	b	b	b	b	h	a	a	b	b	a	a	a	a	a	a	a	b	b	b	b	a	a	a	a	b	b	b	a	a	a	b
Xiwa4405	62.292	4A		b	b	b	a	b	b	a	b	b	a	b	b	b	b	a	b	b	b	b	h	a	a	b	b	a	a	a	a	a	a	a	b	b	b	b	a	a	a	a	b	b	b	a	a	a	b
Xiwa4230	62.292	4A		b	b	b	a	b	b	a	b	b	a	b	b	b	b	a	b	b	b	b	h	a	a	b	b	a	a	a	a	a	a	a	b	b	b	b	a	a	a	a	b	b	b	a	a	a	b
Xiwa3565	63.351	4A		b	b	b	a	b	b	a	b	b	a	b	b	b	a	a	b	a	b	a	h	a	a	b	b	a	a	a	a	a	a	a	b	b	b	b	a	a	a	a	b	b	b	a	a	a	b
Xiwa5851	63.351	4A		b	b	b	a	b	b	a	b	b	a	b	b	b	a	a	b	a	b	a	h	a	a	b	b	a	a	a	a	a	a	a	b	b	b	b	a	a	a	a	b	b	b	a	a	a	b
Xiwa172	63.351	4A		b	b	b	a	b	b	a	b	b	a	b	b	b	a	a	b	a	b	a	.	a	a	b	b	a	a	a	a	a	a	a	b	b	b	b	a	a	a	a	b	b	b	a	a	a	b
Xiwa8220	63.524	4A		b	b	b	a	b	b	a	b	b	a	b	b	b	a	a	b	a	b	a	h	a	a	b	b	a	a	a	a	a	a	a	b	b	b	b	a	a	a	a	b	b	b	a	a	a	b
Xiwa6873	63.604	4A		b	b	b	a	b	b	a	b	b	a	b	b	b	a	a	b	a	b	a	h	a	a	b	b	a	a	a	a	a	a	a	b	b	b	b	a	a	a	a	b	b	b	a	a	a	b
Xiwa5652	63.697	4A		b	b	b	a	b	b	a	b	b	a	b	b	b	a	a	b	a	b	a	h	a	a	b	b	a	a	a	a	a	a	a	b	b	b	b	a	a	a	a	b	b	b	a	a	a	b
Xiwa110	63.697	4A		b	b	b	a	b	b	a	b	b	a	b	b	b	a	a	b	a	b	a	.	a	a	b	b	a	a	a	a	a	a	a	b	b	b	b	a	a	a	a	b	b	b	a	a	a	b
Xiwa2334	64.044	4A		b	b	b	a	b	b	a	b	b	a	b	b	b	a	a	b	a	b	a	h	a	a	b	b	a	a	a	a	a	a	a	b	b	b	b	a	a	a	a	b	b	b	a	a	a	b
Xiwa3542	64.044	4A		b	b	b	a	b	b	a	b	b	a	b	b	b	a	a	b	a	b	a	.	a	a	b	b	a	a	a	a	a	a	a	b	b	b	b	a	a	a	a	b	b	b	a	a	a	b
Xiwa7270	64.044	4A		b	b	b	a	b	b	a	b	b	a	b	b	b	a	a	b	a	b	a	h	a	a	b	b	a	a	a	a	a	a	a	b	b	b	b	a	a	a	a	b	b	b	a	a	a	b
Xiwa4771	64.044	4A		b	b	b	a	b	b	a	b	b	a	b	b	b	a	a	b	a	b	a	.	a	a	b	b	a	a	a	a	a	a	a	b	b	b	b	a	a	a	a	b	b	b	a	a	a	b
Xiwa3582	64.044	4A		b	b	b	a	b	b	a	b	b	a	b	b	b	a	a	b	a	b	a	h	a	a	b	b	a	a	a	a	a	a	a	b	b	b	b	a	a	a	a	b	b	b	a	a	a	b
Xiwa112	64.044	4A		b	b	b	a	b	b	a	b	b	a	b	b	b	a	a	b	a	b	a	h	a	a	b	b	a	a	a	a	a	a	a	b	b	b	b	a	a	a	a	b	b	b	a	a	a	b
Xiwa6944	64.044	4A		b	b	b	a	b	b	a	b	b	a	b	b	b	a	a	b	a	b	a	h	a	a	b	b	a	a	a	a	a	a	a	b	b	b	b	a	a	a	a	b	b	b	a	a	a	b
Xiwa4079	64.044	4A		b	b	b	a	b	b	a	b	b	a	b	b	b	a	a	b	a	b	a	.	a	a	b	b	a	a	a	a	a	a	a	b	b	b	b	a	a	a	a	b	b	b	a	a	a	b
Xiwa4876	64.391	4A		b	b	b	a	b	b	a	b	b	a	b	b	b	a	a	b	a	b	a	h	a	a	b	b	a	a	a	a	a	a	a	b	b	b	b	a	a	a	a	b	b	b	b	a	a	b
Xiwa5335	64.391	4A		b	b	b	a	b	b	a	b	b	a	b	b	b	a	a	b	a	b	a	h	a	a	b	b	a	a	a	a	a	a	a	b	b	b	b	a	a	a	a	b	b	b	b	a	a	b
Xiwa1327	64.391	4A		b	b	b	a	b	b	a	b	b	a	b	b	b	a	a	b	a	b	a	h	a	a	b	b	a	a	a	a	a	a	a	b	b	b	b	a	a	a	a	b	b	b	b	a	a	b
Xbarc339	64.805	4A		b	b	b	a	.	b	a	b	b	a	b	.	b	a	a	.	.	b	a	.	a	a	a	b	a	a	a	a	a	a	a	b	b	b	b	a	.	a	a	b	b	.	b	a	a	b
Xwmc420	66.511	4A		b	b	b	a	.	b	a	b	b	a	b	b	b	a	a	.	.	b	a	.	a	a	a	b	a	a	a	a	a	a	a	b	b	b	b	a	a	a	a	b	b	b	b	b	b	b
Xiwa4319	66.881	4A		b	b	b	.	b	b	a	b	b	a	b	b	b	a	a	b	a	b	a	h	a	a	b	b	a	a	a	a	a	a	a	b	b	b	b	a	a	a	a	b	b	b	b	b	b	b
Xiwa7604	67.054	4A		b	b	b	a	b	b	a	b	b	a	b	b	b	a	a	b	a	b	a	h	a	a	b	b	a	a	a	a	a	a	a	b	b	b	b	a	a	a	a	b	b	b	b	b	b	b
Xiwa1400	67.465	4A		b	b	b	a	b	b	a	b	b	a	b	b	b	a	a	b	a	b	a	.	a	a	b	b	a	a	a	a	a	a	a	b	b	b	b	a	a	a	a	b	b	b	b	b	b	b
Xiwa3191	68.284	4A		b	b	b	a	b	b	a	b	b	a	b	b	b	a	a	b	a	.	a	b	a	a	b	b	a	a	a	a	a	a	a	b	b	b	b	a	a	a	a	b	b	b	b	b	b	b
Xiwa2585	68.631	4A		b	b	b	a	b	b	a	b	b	a	b	b	b	a	a	b	a	b	a	h	a	a	b	b	a	a	a	a	a	a	a	b	b	b	b	a	a	a	a	b	b	b	b	b	b	b
Xiwa2901	68.976	4A		b	b	b	a	b	b	a	b	b	a	b	b	b	a	a	b	a	.	a	h	a	a	b	b	a	a	a	a	a	a	a	b	b	b	b	a	a	a	a	b	b	b	b	b	b	b
Xiwa1792	68.98	4A		b	b	b	a	b	b	a	b	b	a	b	b	b	a	a	b	a	h	a	h	a	a	b	b	a	a	a	a	a	a	a	b	b	b	b	a	a	a	a	b	b	b	b	b	b	b
Xiwa2900	69.057	4A		b	b	b	a	b	b	a	b	b	a	b	b	b	a	a	b	a	h	a	h	a	a	b	b	a	a	a	a	a	a	a	b	b	b	b	a	a	a	a	b	b	b	b	b	b	b
Xiwa4867	69.152	4A		b	b	b	a	b	b	a	b	b	a	b	b	b	a	a	b	a	h	a	h	a	a	b	b	a	a	a	a	a	a	a	b	b	b	b	a	a	a	a	b	b	b	b	b	b	b
Xiwa402	69.152	4A		b	b	b	a	b	b	a	b	b	a	b	b	b	a	a	b	a	h	a	h	a	a	b	b	a	a	a	a	a	a	a	b	b	b	b	a	a	a	a	b	b	b	b	b	b	b
Xiwa4698	69.349	4A		b	b	b	a	b	b	a	b	b	a	b	b	b	a	a	b	a	h	a	h	a	a	b	b	a	a	a	a	a	a	a	b	b	b	b	a	a	a	a	b	b	b	b	b	b	b
Xiwa2793	70.576	4A		b	b	b	a	b	b	a	b	b	a	b	b	b	a	a	b	a	h	a	h	a	a	b	b	a	a	a	a	a	a	a	b	b	b	b	a	a	a	a	b	b	b	b	b	b	b
Xiwa5544	70.937	4A		b	b	b	a	b	b	a	b	b	a	b	b	b	a	a	b	a	h	a	.	a	a	b	b	a	a	a	a	a	a	a	b	b	b	b	a	a	a	a	b	b	b	b	b	b	b
Xiwa482	71.662	4A		b	b	b	a	b	b	a	b	b	a	b	b	b	a	a	b	a	h	a	.	a	a	b	b	a	a	a	a	a	a	a	b	b	b	b	a	a	a	a	b	b	b	b	b	b	b
Xiwa2606	78.012	4A		a	a	a	a	b	b	a	b	b	b	b	b	b	a	a	b	a	h	a	a	a	a	a	b	a	a	a	a	a	a	a	b	b	b	b	a	a	a	a	b	b	b	b	a	b	b
Xiwa6193	78.012	4A		a	a	a	a	b	b	a	b	b	b	b	b	b	a	a	b	a	.	a	a	a	a	a	b	a	a	a	a	a	a	a	b	b	b	b	a	a	a	a	b	b	b	b	a	b	b
Xiwa4023	78.712	4A		a	a	a	a	b	b	b	b	b	b	b	b	b	a	a	b	a	h	a	a	a	a	a	b	a	a	a	a	a	a	a	b	b	b	b	a	a	a	a	b	b	b	b	a	.	b
Xiwa7442	78.712	4A		a	a	a	a	b	b	b	b	b	b	b	b	b	a	a	b	a	h	a	a	a	a	a	b	a	a	a	a	a	a	a	b	b	b	b	a	a	a	a	b	b	b	b	a	b	b
Xiwa6885	84.879	4A		a	a	a	a	b	b	b	b	b	b	b	b	b	a	a	b	a	h	a	a	a	a	a	b	a	a	a	a	a	a	a	b	b	b	b	a	a	a	a	b	b	b	b	a	b	b
Xiwa1720	90.141	4A		a	a	a	a	b	b	b	b	b	b	b	b	b	b	a	b	b	b	b	a	a	a	a	b	a	a	a	a	a	a	a	b	b	b	b	a	a	a	a	b	b	b	b	a	b	a
Xiwa1692	90.518	4A		a	a	a	a	b	b	b	b	b	b	b	b	b	b	a	b	b	b	b	a	a	a	a	b	a	a	a	a	a	a	a	b	b	b	b	a	a	a	a	b	b	b	b	a	b	a
Xiwa6906	97.587	4A		a	a	a	a	a	a	h	b	b	b	b	b	b	b	a	b	b	b	b	a	a	a	a	b	a	a	a	a	a	a	a	b	b	b	b	a	a	a	a	b	b	b	b	b	b	a
Xiwa1521	109.853	4A		a	a	a	a	b	b	b	b	b	a	a	a	a	b	b	a	b	b	b	a	a	a	a	b	b	b	b	a	a	a	a	b	b	b	b	a	a	a	a	b	b	b	b	b	b	a
Xwmc468	111.84	4A		a	a	a	a	.	b	b	a	a	a	a	a	a	b	b	a	.	b	b	a	a	b	b	b	b	b	b	a	a	a	a	b	b	b	b	a	a	a	a	b	b	b	b	b	b	a
Xiwa3757	112.61	4A		a	a	a	a	b	b	b	a	a	a	a	a	a	b	b	a	b	b	b	a	a	a	a	b	b	b	b	a	a	a	a	b	b	b	b	a	a	a	a	b	b	b	b	b	b	a
Xiwa3758	112.61	4A		a	a	a	a	b	b	b	a	a	a	a	a	a	b	b	a	b	b	b	a	a	a	a	b	b	b	b	a	a	a	a	b	.	b	b	a	a	a	a	b	b	b	b	b	b	a
Xiwa2761	126.449	4A		a	a	a	b	b	b	b	a	a	a	a	a	a	b	b	a	b	b	b	a	a	a	a	b	b	b	b	a	a	a	a	a	b	b	b	a	a	a	a	b	a	b	b	b	b	b
Xiwa2816	139.505	4A		a	a	a	b	b	b	b	a	a	a	a	a	a	b	b	a	b	b	b	a	a	a	a	a	b	b	b	b	b	b	b	a	b	b	b	a	a	a	a	b	.	b	b	b	b	b
Xiwa4527	146.083	4A		a	a	a	b	b	b	b	a	a	a	a	a	a	b	b	a	b	b	b	a	a	a	a	a	b	b	b	b	b	b	b	a	b	b	b	a	a	a	a	h	a	b	b	b	b	b
Xiwa327	0	4B		b	b	b	a	b	b	b	a	b	a	b	a	a	b	a	a	b	b	b	a	a	a	a	b	b	b	h	b	b	b	b	h	b	b	b	a	a	a	a	a	a	a	a	b	b	a
Xwmc48	0.004	4B		b	b	.	a	.	.	b	a	b	a	.	.	.	b	a	a	.	b	b	a	a	a	.	b	b	b	.	b	.	b	b	.	b	b	b	a	.	a	.	a	a	a	a	b	b	a
Xiwa8564	2.956	4B		b	b	b	a	b	b	b	a	b	a	b	b	b	b	a	b	b	b	b	a	a	a	a	b	b	b	h	b	b	b	b	a	b	b	b	a	a	a	a	a	a	a	a	b	b	a
Xiwa7711	5.133	4B		b	b	b	a	b	b	b	b	b	a	b	b	b	b	a	b	b	b	b	a	a	a	a	b	a	a	a	b	b	b	b	a	b	b	b	a	a	a	a	a	a	a	a	b	b	a
Xgwm513	5.133	4B		b	b	.	a	.	b	b	b	b	a	.	b	b	b	a	b	.	b	b	a	a	a	a	b	a	a	a	b	b	b	b	a	b	b	b	a	.	a	a	a	a	a	a	b	b	a
Xiwa4055	5.656	4B		b	b	b	a	b	b	b	b	b	a	b	b	b	b	a	b	b	b	b	a	a	a	a	b	a	a	a	b	b	b	b	a	b	b	b	a	a	a	a	a	a	a	a	b	b	a
Xiwa2963	6.179	4B		b	b	b	a	b	b	b	b	b	a	b	b	b	b	a	b	b	b	b	a	a	a	a	b	a	a	a	b	b	b	b	a	b	b	b	a	a	a	a	a	a	a	a	b	b	a
Xiwa3400	7.238	4B		b	b	b	a	b	b	b	b	b	a	b	b	b	b	a	b	b	b	b	a	a	a	a	b	a	a	a	b	b	b	b	a	b	b	b	a	a	a	a	a	a	a	a	b	b	a
Xiwa1923	7.585	4B		b	b	b	a	b	b	b	b	b	a	b	b	b	b	a	b	b	b	b	a	a	a	a	b	a	a	a	b	b	b	b	a	b	b	b	a	a	a	a	a	a	a	a	b	b	a
Xiwa86	8.464	4B		b	b	b	a	b	b	b	b	b	a	b	b	b	b	a	b	b	b	b	a	a	a	a	b	a	a	a	b	b	b	b	a	b	b	b	a	a	a	a	a	a	a	a	b	b	a
Xiwa3240	8.811	4B		b	b	b	a	b	b	b	b	b	a	b	b	b	b	a	b	b	b	b	a	a	a	a	b	a	a	a	b	b	b	b	a	b	b	b	a	a	a	a	a	a	a	a	b	b	a
Xiwa1007	9.871	4B		b	b	b	a	b	b	b	b	b	a	b	b	b	b	a	b	b	b	b	a	a	a	a	b	a	a	a	b	b	b	b	a	b	b	b	a	a	a	a	a	a	a	a	b	b	a
Xiwa1006	9.878	4B		b	b	b	a	b	b	b	b	b	a	b	b	b	b	a	b	b	b	b	a	a	a	a	b	a	a	a	b	b	b	b	a	b	b	b	a	a	a	a	a	a	a	a	b	b	a
Xiwa7752	10.749	4B		b	b	b	a	b	b	b	b	b	a	b	b	b	b	a	b	b	b	b	a	a	a	a	b	a	a	a	b	b	b	b	a	b	b	b	a	a	a	a	a	a	a	a	b	b	a
Xbarc163	16.662	4B		b	b	b	a	.	b	b	b	b	a	b	b	b	a	a	b	.	a	a	a	a	a	a	b	a	a	a	b	.	b	b	a	b	b	b	a	a	a	.	a	a	a	a	a	a	a
Xiwa907	17.561	4B		b	b	b	a	b	b	b	b	b	a	b	b	b	a	a	b	a	a	a	a	a	a	a	b	a	a	a	b	b	b	b	a	b	b	b	a	a	a	a	a	a	a	a	a	a	a
Xiwa908	18.953	4B		.	b	b	a	b	b	b	b	b	a	b	b	b	a	a	b	a	a	a	a	a	a	a	b	a	a	.	b	.	b	.	.	.	b	b	a	a	a	a	a	a	a	a	a	a	a
Xiwa4445	0	5A		b	a	h	b	a	a	a	b	b	a	a	a	a	h	a	b	a	b	a	b	b	b	b	a	a	a	a	b	a	b	b	b	b	b	b	a	a	a	a	b	b	a	a	a	a	b
Xiwa7361	12.926	5A		b	h	b	b	a	a	a	b	b	a	a	a	a	b	a	b	b	b	b	b	b	b	b	a	a	a	a	a	a	a	a	a	b	b	b	a	a	a	a	b	b	a	a	b	b	a
Xiwa4325	13.273	5A		b	h	b	a	a	a	a	b	b	a	a	a	a	b	a	b	b	b	b	b	b	b	b	a	a	a	a	a	a	a	a	a	b	b	b	a	a	a	a	b	b	a	a	b	b	a
Xiwa1062	30.553	5A		a	b	b	a	b	b	b	h	b	a	a	a	a	b	a	a	b	b	b	a	a	a	a	a	b	a	a	a	a	a	a	a	b	b	b	a	a	a	a	b	b	a	a	b	b	a
Xiwa5614	30.9	5A		a	b	b	a	b	b	b	h	b	a	a	a	a	b	a	a	b	b	b	a	a	a	a	a	b	a	a	a	a	a	a	a	b	b	b	a	a	a	a	b	b	a	a	b	b	a
Xiwa3811	31.073	5A		a	b	b	a	b	b	b	h	b	a	a	a	a	b	a	a	b	b	b	a	a	a	a	a	b	a	a	a	a	a	a	a	b	b	b	a	a	a	a	b	b	a	a	b	b	a
Xiwa2378	31.409	5A		a	b	b	a	b	b	b	.	b	a	a	a	a	b	a	a	b	b	b	a	a	a	a	a	b	a	a	a	a	a	a	a	b	b	b	a	a	a	a	b	b	a	a	b	b	a
Xiwa3365	31.42	5A		a	b	b	a	b	b	b	h	b	a	a	a	a	b	a	a	b	b	b	a	a	a	a	a	b	a	a	a	a	a	a	a	b	b	b	a	a	a	a	b	b	a	a	b	b	a
Xiwa5728	35.603	5A		a	b	b	a	b	b	b	h	b	a	b	b	b	b	a	b	b	b	b	a	a	a	a	a	b	a	a	a	a	a	a	a	b	b	b	a	a	a	a	b	b	a	a	b	b	a
Xiwa4465	35.603	5A		a	b	b	a	b	b	b	h	b	a	b	b	b	b	a	b	b	b	b	a	a	a	a	a	b	a	a	a	a	a	a	a	b	b	b	a	a	a	a	b	b	a	a	b	b	a
Xiwa8154	46.403	5A		a	a	a	a	b	b	b	b	b	a	b	b	b	b	a	b	b	b	b	a	a	a	a	a	b	a	a	a	a	a	a	a	a	a	a	a	a	a	a	a	b	a	b	b	b	a
Xiwa4149	47.054	5A		a	a	a	a	b	b	b	b	b	a	b	b	b	b	a	b	b	b	b	a	a	a	a	a	b	h	a	a	a	a	a	a	a	a	a	a	a	a	a	a	b	a	b	b	b	a
Xiwa7109	47.275	5A		a	a	a	a	b	b	b	b	b	a	b	b	b	b	a	b	b	b	b	a	a	a	a	a	b	h	a	a	a	a	a	a	a	a	a	a	a	a	a	a	b	a	b	b	b	a
Xgwm304	48.383	5A		a	a	a	a	.	b	b	b	b	a	b	.	.	b	a	.	.	b	b	a	a	a	a	a	b	.	a	a	.	a	a	a	a	a	a	a	.	a	a	a	b	a	.	b	b	a
Xbarc117	48.395	5A		a	a	a	a	.	b	b	b	b	a	b	b	b	b	a	.	.	b	b	a	a	a	a	a	b	.	a	a	.	a	a	a	a	a	a	a	a	a	a	a	b	a	b	b	b	a
Xiwa333	48.872	5A		a	a	a	a	b	b	b	b	b	a	b	b	b	b	a	b	b	b	b	a	a	a	a	a	b	h	a	a	a	a	a	a	a	a	a	a	a	a	a	a	b	a	b	b	b	a
Xiwa8582	49.219	5A		a	a	a	a	b	b	b	b	b	a	b	b	b	b	a	b	b	b	b	a	a	a	a	a	b	h	a	a	a	a	a	a	a	a	a	a	a	a	a	a	b	a	b	b	b	a
Xiwa1943	50.55	5A		a	a	a	a	b	b	b	b	b	a	b	b	b	b	a	b	b	b	b	a	a	a	a	a	b	b	a	a	a	a	a	a	a	a	a	a	a	a	a	a	b	a	b	b	b	a
Xiwa5105	51.703	5A		a	a	a	a	b	b	b	b	b	a	b	b	b	b	a	b	b	b	b	a	a	a	a	a	b	b	a	a	a	a	a	a	a	a	a	a	a	a	a	a	b	a	b	b	b	a
Xiwa1951	51.703	5A		a	a	a	a	b	b	b	b	b	a	b	b	b	b	a	b	b	b	b	a	a	a	a	a	b	b	a	a	a	a	a	a	a	a	a	a	a	a	a	a	b	a	b	b	b	a
Xiwa7690	51.703	5A		a	a	a	a	b	b	b	b	b	a	b	b	b	b	a	b	b	b	b	a	a	a	a	a	b	b	a	a	a	a	a	a	a	a	a	a	a	a	a	a	b	a	b	b	b	a
Xiwa5034	56.526	5A		a	a	a	a	b	b	b	b	b	a	b	b	b	b	a	b	b	b	b	a	a	a	a	a	a	a	a	a	a	a	a	a	a	a	a	a	a	a	a	a	b	a	b	b	b	a
Xiwa5032	56.526	5A		a	a	a	a	b	b	b	b	b	a	b	b	b	b	a	b	b	b	b	a	a	a	a	a	a	a	a	a	a	a	a	a	a	a	a	a	a	a	a	a	b	a	b	b	b	a
Xiwa5033	56.699	5A		a	a	a	a	b	b	b	b	b	a	b	b	b	b	a	b	b	b	b	a	a	a	a	a	a	a	a	a	a	a	a	a	a	a	a	a	a	a	a	a	b	a	b	b	b	a
Xiwa5884	59.339	5A		a	a	a	a	b	b	b	h	b	a	h	b	b	b	a	a	b	b	b	a	a	a	a	a	a	a	a	b	b	b	b	a	a	a	a	a	a	a	a	a	b	a	b	b	b	a
Xiwa5380	68.155	5A		a	a	a	a	b	b	b	b	b	a	b	b	b	b	a	a	b	b	b	a	a	a	a	a	a	h	b	b	b	b	b	a	a	b	b	a	a	a	a	b	b	a	h	b	b	a
Xiwa2926	68.945	5A		a	a	a	a	b	b	b	b	b	a	b	b	b	b	a	a	b	b	b	a	b	a	b	a	a	h	b	b	b	b	b	a	a	b	b	a	a	a	a	b	b	a	h	b	b	a
Xiwa2101	69.997	5A		a	a	a	a	b	b	b	b	b	a	b	b	b	b	a	a	b	b	b	a	b	a	b	a	a	b	b	b	b	b	b	a	a	b	b	a	a	a	a	b	b	a	b	b	b	a
Xiwa739	98.213	5A		a	a	a	a	b	b	b	a	a	a	b	b	b	b	b	b	b	b	b	a	b	a	b	b	b	b	b	a	a	a	a	b	a	b	b	a	a	a	a	b	a	a	b	b	a	a
Xiwa3646	99.638	5A		a	a	a	a	b	b	b	a	a	a	b	b	b	b	b	b	b	b	b	a	b	a	h	b	b	b	b	a	a	a	a	b	a	b	b	a	a	a	a	h	a	a	h	b	a	a
Xiwa6522	99.81	5A		a	a	a	a	b	b	b	a	a	a	b	b	b	b	b	b	b	b	b	a	b	a	h	b	b	b	b	a	a	a	a	b	a	b	b	a	a	a	a	h	a	a	h	b	a	a
Xiwa4237	99.983	5A		a	a	a	a	b	b	b	a	a	a	b	b	b	b	b	b	b	b	b	a	b	a	.	b	b	b	b	a	a	a	a	b	a	b	b	a	a	a	a	h	a	a	h	b	a	a
Xiwa7743	100.17	5A		a	a	a	a	b	b	b	a	a	a	b	b	.	b	b	b	b	b	b	a	b	a	.	b	b	b	b	a	a	a	a	b	a	b	b	a	a	a	a	a	a	a	.	b	a	a
Xiwa4668	105.201	5A		a	a	a	a	b	b	b	a	a	a	b	b	b	b	b	b	b	b	b	b	a	b	h	b	b	b	b	a	a	a	a	b	a	a	a	a	a	a	a	a	a	a	a	b	a	a
Xiwa4670	105.201	5A		a	a	a	a	b	b	b	a	a	a	b	b	b	b	b	b	b	b	b	b	a	b	h	b	b	b	b	a	a	a	a	b	a	a	a	a	a	a	a	a	a	a	a	b	a	a
Xiwa66	107	5A		a	a	a	a	b	b	b	a	a	a	b	b	b	b	b	b	b	b	b	b	a	b	h	b	b	b	b	a	a	a	a	b	a	a	a	a	a	a	a	a	a	a	a	b	a	a
Xiwb53912	110.101	5A		a	a	.	a	b	b	.	a	a	a	b	b	b	b	b	b	.	.	.	b	a	.	h	b	b	b	b	a	a	.	a	b	.	.	a	.	.	.	.	a	a	a	a	.	a	a
Xiwb42948	114.191	5A		a	a	a	a	b	b	b	a	a	a	b	b	b	b	a	b	b	.	b	b	a	.	b	b	a	b	a	a	a	.	a	b	.	a	a	.	.	.	.	a	a	a	a	.	a	.
Xiwb31092	115.849	5A		a	a	a	a	b	b	.	a	a	a	b	b	b	b	a	b	.	.	.	b	a	.	b	b	a	b	a	a	a	b	a	b	.	.	a	.	.	.	.	a	a	a	a	.	a	a
S2269949	116.763	5A		a	a	a	a	b	b	a	a	a	a	b	b	b	b	a	b	b	b	b	b	a	b	b	b	a	b	a	a	a	a	a	b	a	a	a	a	a	a	a	a	a	a	a	b	.	a
Xiwa1236	120.939	5A		a	a	a	a	b	b	b	a	a	a	b	b	b	b	b	b	b	b	b	b	a	b	b	b	a	b	a	a	a	a	a	b	a	a	a	a	a	a	a	a	a	a	a	b	h	a
Xiwa4299	120.94	5A		a	a	a	a	b	b	b	a	a	a	b	b	b	b	b	b	b	b	b	b	a	b	b	b	a	b	a	a	a	a	a	b	a	a	a	a	a	a	a	a	a	a	a	b	h	a
Xiwa4051	120.94	5A		a	a	a	a	b	b	b	a	a	a	b	b	b	b	b	b	b	b	b	b	a	b	b	b	a	b	a	a	a	a	a	b	a	a	a	a	a	a	a	a	a	a	a	b	h	a
Xiwa5118	120.94	5A		a	a	a	a	b	b	b	a	a	a	b	b	b	b	b	b	b	b	b	b	a	b	b	b	a	b	a	a	a	a	a	b	a	a	a	a	a	a	a	a	a	a	a	b	h	a
Xiwa4052	120.94	5A		a	a	a	a	b	b	b	a	a	a	b	b	b	b	b	b	b	b	b	b	a	b	b	b	a	b	a	a	a	a	a	b	a	a	a	a	a	a	a	a	a	a	a	b	h	a
Xiwa7404	121.287	5A		a	a	a	a	b	b	b	a	a	a	b	b	b	b	b	b	b	b	b	b	a	b	b	b	a	b	a	a	a	a	a	b	a	a	a	a	a	a	a	a	a	a	a	b	h	a
Xiwa7405	121.46	5A		a	a	a	a	b	b	b	a	a	a	b	b	b	b	b	b	b	b	b	b	a	b	b	b	a	b	a	a	a	a	a	b	a	a	a	a	a	a	a	a	a	a	a	b	h	a
Xiwa5743	0	5B.1		a	a	a	b	a	a	a	b	b	a	b	a	b	a	b	a	a	a	a	b	b	b	b	a	b	b	b	b	b	b	b	a	a	h	b	a	a	a	a	b	a	a	a	b	b	a
Xiwa2162	0.001	5B.1		a	a	a	b	a	a	a	b	b	a	b	a	b	a	b	a	a	a	a	b	b	b	b	a	b	b	b	b	b	b	b	a	a	.	b	a	a	a	a	b	a	a	a	b	b	a
Xiwa7944	0.523	5B.1		a	a	a	b	a	a	a	b	b	a	b	a	b	a	b	a	a	a	a	b	b	b	b	a	b	b	b	b	b	b	b	a	a	a	b	a	a	a	a	b	a	a	a	b	b	a
Xiwa1471	0.523	5B.1		a	a	a	b	a	a	a	b	b	a	b	a	b	a	b	a	a	a	a	b	b	b	b	a	b	b	b	b	b	b	b	a	a	a	b	a	a	a	a	b	a	a	a	b	b	a
Xgwm371	1.947	5B.1		a	a	a	b	.	a	a	b	b	a	b	a	b	a	b	.	.	a	a	a	a	a	.	a	b	b	b	b	b	b	b	a	a	a	b	a	a	a	a	b	a	a	a	b	b	a
Xiwa1402	6.569	5B.1		a	a	a	b	a	a	a	b	b	a	b	b	b	b	b	b	b	b	b	a	a	a	a	a	b	b	b	b	b	b	b	a	a	a	b	a	a	a	a	a	a	a	a	b	b	b
Xiwa1018	6.57	5B.1		a	a	a	b	a	a	a	b	b	a	b	b	b	b	b	b	b	b	b	a	a	a	a	a	b	b	b	b	b	b	b	a	a	a	b	a	a	a	a	a	a	a	a	b	b	b
Xiwa4346	7.092	5B.1		a	a	a	b	a	a	a	b	b	a	b	b	b	b	b	b	b	b	b	a	a	a	a	a	b	b	b	b	b	b	b	a	a	a	b	a	a	a	a	a	a	a	a	b	b	b
Xgwm499	8.622	5B.1		a	a	a	b	.	a	a	b	b	a	b	b	b	b	b	.	.	b	b	a	a	a	b	a	b	b	b	b	b	b	b	a	a	a	b	a	a	a	a	a	a	a	a	b	b	b
Xwmc537	21.562	5B.1		a	a	.	b	.	a	.	b	b	a	b	b	b	b	b	.	.	b	a	a	a	a	b	b	b	b	b	b	.	b	b	a	a	a	a	a	a	a	a	a	a	a	a	b	b	a
Xiwa7378	32.665	5B.1		a	a	a	b	a	a	a	b	b	a	b	a	b	b	b	a	b	b	b	a	a	a	a	b	b	b	b	b	b	b	b	a	a	a	a	a	a	a	a	a	a	a	a	b	b	b
Xiwa6721	32.838	5B.1		a	a	a	b	a	a	a	b	b	a	b	a	b	b	b	a	b	b	b	a	a	a	a	b	b	b	b	b	b	b	b	a	a	a	a	a	a	a	a	a	a	a	a	b	b	b
Xiwa3642	35.207	5B.1		a	a	a	b	a	a	a	b	b	a	b	a	b	b	a	a	b	b	b	a	a	a	a	b	a	a	b	b	b	b	b	a	a	a	a	a	a	a	a	a	a	a	a	b	b	b
Xiwa6292	37.004	5B.1		a	a	a	b	a	a	a	b	b	a	b	a	b	b	h	a	b	b	b	a	a	a	a	b	a	a	b	b	b	b	b	a	a	a	a	a	a	a	a	a	a	a	a	b	b	b
Xiwa8080	37.704	5B.1		a	a	a	b	a	a	a	b	b	a	h	a	b	b	h	a	b	b	b	a	a	a	a	b	a	a	b	b	b	b	b	a	a	a	a	a	a	a	a	a	a	a	a	b	b	b
Xiwa2729	37.704	5B.1		a	a	a	b	a	a	a	b	b	a	h	a	b	b	.	a	b	b	b	a	a	a	a	b	a	a	b	b	b	b	b	a	a	a	a	a	a	a	a	a	a	a	a	b	b	b
Xiwa6894	44.814	5B.1		a	a	a	a	a	a	a	b	b	a	a	a	b	b	h	h	b	b	b	a	a	a	a	b	a	a	a	b	b	b	b	a	a	a	a	a	a	a	a	a	a	a	a	b	b	a
Xiwa4829	44.987	5B.1		a	a	a	a	a	a	a	b	b	a	a	a	b	b	h	h	b	b	b	a	a	a	a	b	a	a	a	b	b	b	b	a	a	a	a	a	a	a	a	a	a	a	a	b	b	a
Xiwa3444	52.158	5B.1		a	a	a	a	a	a	a	b	b	b	a	a	b	b	h	b	b	b	b	a	a	a	a	b	a	a	a	b	b	b	b	a	a	a	h	a	a	a	a	a	a	a	a	b	b	b
Xiwa4103	53.639	5B.1		a	a	a	b	a	a	a	b	b	b	b	b	b	b	a	b	b	b	b	a	a	a	a	b	a	a	a	b	b	b	b	a	a	.	h	a	a	a	a	a	a	a	a	b	b	b
Xiwa1774	56.947	5B.1		a	a	a	b	a	a	a	b	b	b	b	b	b	b	a	b	b	b	b	a	a	a	a	a	a	a	a	b	b	b	b	a	a	.	.	a	a	a	a	a	a	a	a	b	b	b
Xiwa2255	56.947	5B.1		a	a	a	b	a	a	a	b	b	b	b	b	b	b	a	b	b	b	b	a	a	a	a	a	a	a	a	b	b	b	b	a	a	.	.	a	a	a	a	a	a	a	a	b	b	b
Xiwa2565	56.947	5B.1		a	a	a	b	a	a	a	b	b	b	b	b	b	b	a	b	b	b	b	a	a	a	a	a	a	a	a	b	b	b	b	a	a	h	h	a	a	a	a	a	a	a	a	b	b	b
Xiwa4057	59.316	5B.1		a	a	a	b	a	a	a	b	b	b	b	b	b	b	a	b	b	b	b	b	a	b	a	a	a	a	a	b	b	b	b	a	a	h	h	a	a	a	a	a	a	a	a	b	b	b
Xiwa2093	0	5B.2		b	b	b	b	b	b	b	a	b	a	a	a	b	b	a	.	b	b	b	b	b	b	b	b	.	b	b	b	b	b	b	b	a	a	b	a	a	a	a	b	b	a	b	a	a	a
Xiwa2321	0.181	5B.2		b	b	b	b	b	b	b	a	b	a	a	a	b	b	a	.	b	b	b	b	b	b	b	b	h	b	b	b	b	b	b	b	a	a	b	a	a	a	a	b	b	a	b	a	a	a
Xiwa1061	2.186	5B.2		b	b	b	b	b	b	b	a	b	a	a	a	b	b	a	h	b	b	b	b	b	b	b	b	h	b	b	b	b	b	b	b	a	a	b	a	a	a	a	b	b	a	b	a	a	a
Xiwa3360	2.533	5B.2		b	b	b	b	b	b	b	a	b	a	a	a	b	b	b	h	b	b	b	b	b	b	b	b	h	b	b	b	b	b	b	b	a	a	b	a	a	a	a	b	b	a	b	a	a	a
Xiwa6994	6.093	5B.2		b	b	b	b	b	b	b	a	b	a	a	a	b	b	b	h	b	b	b	b	b	b	b	b	b	b	b	b	b	b	b	b	a	a	b	a	a	a	a	a	a	a	.	a	a	a
Xbarc243	6.093	5B.2		b	b	b	b	.	b	b	a	b	a	a	a	b	b	b	.	.	b	b	b	b	b	b	b	b	b	b	b	.	b	b	b	a	a	b	a	a	a	a	a	a	a	.	a	a	a
Xbarc156	6.093	5B.2		b	b	b	b	.	.	b	a	b	a	a	.	.	b	b	.	.	b	.	b	b	b	b	b	b	b	b	b	.	b	b	b	a	a	b	a	a	a	a	a	a	a	.	a	a	a
Xiwa23	7.967	5B.2		b	b	b	b	b	b	b	a	a	b	a	a	b	b	b	.	b	b	b	b	b	b	b	b	b	b	b	b	b	b	b	b	a	.	b	a	a	a	a	a	a	a	.	a	a	a
Xiwa22	8.203	5B.2		b	b	b	b	b	b	b	a	a	b	a	a	b	b	b	.	b	b	b	b	b	b	b	b	b	b	b	b	b	b	b	b	a	.	b	a	a	a	a	a	a	a	h	a	a	a
Xiwa1658	11.334	5B.2		b	b	b	b	b	b	b	a	a	b	a	a	b	b	b	.	b	b	b	b	b	b	b	b	b	b	b	b	b	b	b	b	a	.	b	a	a	a	a	a	a	a	.	a	a	a
Xiwa4634	13.866	5B.2		b	b	b	b	b	b	b	a	a	b	b	b	b	b	b	b	b	b	b	b	b	b	b	b	b	b	b	b	b	b	b	b	a	h	b	a	a	a	a	a	a	a	h	a	a	a
Xiwa197	22.95	5B.2		b	b	b	b	b	b	b	a	a	b	b	b	b	b	a	b	b	b	b	b	b	b	b	b	a	.	b	b	b	b	b	b	b	b	b	a	a	a	a	a	a	a	a	.	b	a
Xiwa1564	23.524	5B.2		b	b	b	b	b	b	b	a	a	b	b	b	b	b	a	b	b	b	b	b	b	b	b	b	a	h	b	b	b	b	b	b	b	b	b	a	a	a	a	a	a	a	a	a	b	a
Xiwa3500	46.785	5B.2		a	b	b	b	b	b	b	a	a	b	b	b	b	b	a	b	b	b	b	b	a	b	a	a	a	a	a	b	b	b	b	b	b	b	b	a	a	a	a	a	a	a	a	b	b	h
Xiwa4739	0	6A		a	a	a	b	b	b	b	b	b	a	b	h	b	a	a	a	a	a	a	a	a	a	a	a	a	a	a	b	a	a	b	b	a	a	a	a	a	a	a	a	a	b	b	a	b	a
Xiwa2936	0	6A		a	a	a	b	b	b	b	b	b	a	b	h	b	a	a	a	a	a	a	a	a	a	a	a	a	a	a	b	a	a	b	b	a	a	a	a	a	a	a	a	a	b	b	a	b	a
Xiwa508	0	6A		a	a	a	b	b	b	b	b	b	a	b	.	b	a	a	a	a	a	a	a	a	a	a	a	a	a	a	b	a	a	b	b	a	a	a	a	a	a	a	a	a	b	b	a	b	a
Xiwa7295	0	6A		a	a	a	b	b	b	b	b	b	a	b	h	b	a	a	a	a	a	a	a	a	a	a	a	a	a	a	b	a	a	b	b	a	a	a	a	a	a	a	a	a	b	b	a	b	a
Xiwa4147	0	6A		a	a	a	b	b	b	b	b	b	a	b	h	b	a	a	a	a	a	a	a	a	a	a	a	a	a	a	b	a	a	b	b	a	a	a	a	a	a	a	a	a	b	b	a	b	a
Xiwa3525	0	6A		a	a	a	b	b	b	b	b	b	a	b	h	b	a	a	a	a	a	a	a	a	a	a	a	a	a	a	b	a	a	b	b	a	a	a	a	a	a	a	a	a	b	b	a	b	a
Xiwa3494	0	6A		a	a	a	b	b	b	b	b	b	a	b	h	b	a	a	a	a	a	a	a	a	a	a	a	a	a	a	b	a	a	b	b	a	a	a	a	a	a	a	a	a	b	b	a	b	a
Xiwa4824	0.173	6A		a	a	a	b	b	b	b	b	b	a	b	h	b	a	a	a	a	a	a	a	a	a	a	a	a	a	a	b	a	a	b	b	a	a	a	a	a	a	a	a	a	b	b	a	b	a
Xiwa38	5.64	6A		a	a	a	b	b	b	b	b	b	a	b	b	b	a	a	b	a	a	a	a	a	a	a	a	a	a	a	b	a	.	b	b	a	a	a	a	a	a	a	b	a	a	a	a	h	a
Xiwa7052	5.819	6A		a	a	a	b	b	b	b	b	b	a	b	b	b	a	a	b	a	a	a	a	a	a	a	a	a	a	a	b	a	.	b	b	a	a	a	a	a	a	a	b	a	a	a	a	.	a
Xiwa4418	5.999	6A		a	a	a	b	b	b	b	b	b	a	b	b	b	a	a	b	a	a	a	a	a	a	a	a	a	a	a	b	a	h	b	b	a	a	a	a	a	a	a	b	a	a	a	a	h	a
Xiwa6288	5.999	6A		a	a	a	b	b	b	b	b	b	a	b	b	b	a	a	b	a	a	a	a	a	a	a	a	a	a	a	b	a	h	b	b	a	a	a	a	a	a	a	b	a	a	a	a	h	a
Xiwa3767	6.346	6A		a	a	a	b	b	b	b	b	b	a	b	b	b	a	a	b	a	a	a	a	a	a	a	a	a	a	a	b	a	.	b	b	a	a	a	a	a	a	a	b	a	a	a	a	h	a
Xiwa1997	6.346	6A		a	a	a	b	b	b	b	b	b	a	b	b	b	a	a	b	a	a	a	a	a	a	a	a	a	a	a	b	a	.	b	b	a	a	a	a	a	a	a	b	a	a	a	a	.	a
Xiwa3269	6.346	6A		a	a	a	b	b	b	b	b	b	a	b	b	b	a	a	b	a	a	a	a	a	a	a	a	a	a	a	b	a	h	b	b	a	a	a	a	a	a	a	b	a	a	a	a	h	a
Xiwa2192	6.519	6A		a	a	a	b	b	b	b	b	b	a	b	b	b	a	a	b	a	a	a	a	a	a	a	a	a	a	a	b	a	h	b	b	a	a	a	a	a	a	a	b	a	a	a	a	h	a
Xiwa5757	6.692	6A		a	a	a	b	b	b	b	b	b	a	b	b	b	a	a	b	a	a	a	a	a	a	a	a	a	a	a	b	a	h	b	b	a	a	a	a	a	a	a	b	a	a	a	a	h	a
Xiwb54670	0	6B		a	.	a	a	a	a	.	a	a	a	.	a	a	a	b	a	a	a	a	a	a	a	a	a	b	b	b	b	b	.	.	a	.	b	a	.	.	.	.	a	a	a	a	b	b	b
Xiwa1839	14.888	6B		a	a	a	a	a	a	a	a	a	a	a	a	a	b	b	a	b	b	b	a	a	a	a	a	b	b	b	a	b	b	.	a	b	b	b	a	a	a	a	b	b	a	a	b	b	b
Xiwa1838	15.235	6B		a	a	a	a	a	a	a	a	a	a	a	a	a	b	b	a	b	b	b	a	a	a	a	a	b	b	b	a	b	b	.	a	b	b	b	a	a	a	a	b	b	a	a	b	b	b
Xiwa2780	15.236	6B		a	a	a	a	a	a	a	a	a	a	a	a	a	b	b	a	b	b	b	a	a	a	a	a	b	b	b	a	b	b	a	a	b	b	b	a	a	a	a	b	b	a	a	b	b	b
Xiwa4169	15.935	6B		a	a	a	a	a	a	a	a	a	a	a	a	a	b	b	a	b	b	b	a	a	a	a	a	b	b	b	a	b	b	h	a	b	b	b	a	a	a	a	b	b	a	a	b	b	b
Xiwa2811	16.623	6B		a	a	a	a	a	a	a	a	a	a	a	a	a	b	b	a	b	b	b	a	a	a	a	a	b	b	b	a	b	b	.	a	b	b	b	a	a	a	a	b	b	a	a	b	b	b
Xiwa5098	16.634	6B		a	a	a	a	a	a	a	a	a	a	a	a	a	b	b	a	b	b	b	a	a	a	a	a	b	b	b	a	b	b	h	a	b	b	b	a	a	a	a	b	b	a	a	b	b	b
Xiwa3917	16.634	6B		a	a	a	a	a	a	a	a	a	a	a	a	a	b	b	a	b	b	b	a	a	a	a	a	b	b	b	a	b	b	h	a	b	b	b	a	a	a	a	b	b	a	a	b	b	b
Xiwa5095	16.719	6B		a	a	a	a	a	a	a	a	a	a	a	a	a	b	b	a	b	b	b	a	a	a	a	a	b	b	b	a	b	b	h	a	b	b	b	a	a	a	a	b	b	a	a	b	b	b
Xiwa3131	16.807	6B		a	a	a	a	a	a	a	a	a	a	a	a	a	b	b	a	b	b	b	a	a	a	a	a	b	b	b	a	b	b	h	a	b	b	b	a	a	a	a	b	b	a	a	b	b	b
Xiwa5531	16.807	6B		a	a	a	a	a	a	a	a	a	a	a	a	a	b	b	a	b	b	b	a	a	a	a	a	b	b	b	a	b	b	h	a	b	b	b	a	a	a	a	b	b	a	a	b	b	b
Xiwa1911	16.902	6B		a	a	a	a	a	a	a	a	a	a	a	a	a	b	b	a	b	b	b	a	a	a	a	a	b	b	b	a	b	b	.	a	b	b	b	a	a	a	a	b	b	a	a	b	b	b
Xiwa3132	16.989	6B		a	a	a	a	a	a	a	a	a	a	a	a	a	b	b	a	b	b	b	a	a	a	a	a	b	b	b	a	b	b	h	a	b	b	b	a	a	a	a	b	b	a	a	b	b	b
Xiwa8189	17.048	6B		a	a	a	a	a	a	a	a	a	a	a	a	a	b	b	a	b	b	b	a	a	a	a	a	b	b	b	a	b	b	h	a	b	b	b	a	a	a	a	b	b	a	a	b	b	b
Xiwa3133	17.153	6B		a	a	a	a	a	a	a	a	a	a	a	a	a	b	b	a	b	b	b	a	a	a	a	a	b	b	b	a	b	b	h	a	b	b	b	a	a	a	a	b	b	a	a	b	b	b
Xiwa6153	17.153	6B		a	a	a	a	a	a	a	a	a	a	a	a	a	b	b	a	b	b	b	a	a	a	a	a	b	b	b	a	b	b	h	a	b	b	b	a	a	a	a	b	b	a	a	b	b	b
Xiwa185	17.153	6B		a	a	a	a	a	a	a	a	a	a	a	a	a	b	b	a	b	b	b	a	a	a	a	a	b	b	b	a	b	b	h	a	b	b	b	a	a	a	a	b	b	a	a	b	b	b
Xiwa7571	17.223	6B		a	a	a	a	a	a	a	a	a	a	a	a	a	b	b	a	b	b	b	a	a	a	a	a	b	b	b	a	b	b	h	a	b	b	b	a	a	a	a	b	b	a	a	b	b	b
Xiwa5242	17.328	6B		a	a	a	a	a	a	a	a	a	a	a	a	a	b	b	a	b	b	b	a	a	a	a	a	b	b	b	a	b	b	h	a	b	b	b	a	a	a	a	b	b	a	a	b	b	b
Xiwa3652	19.314	6B		a	a	a	a	a	a	a	a	a	a	a	a	a	b	b	a	b	b	b	a	a	a	a	h	b	b	b	a	b	b	h	h	b	b	b	a	a	a	a	b	b	a	a	b	b	b
Xiwa3796	21.49	6B		a	a	a	a	a	a	a	a	a	a	a	a	a	b	b	a	b	b	b	a	a	a	a	b	b	b	b	a	b	b	h	b	b	b	b	a	a	a	a	b	b	a	a	b	b	b
Xgwm88	21.837	6B		a	a	a	a	.	a	a	a	a	a	a	a	a	b	b	a	.	b	b	a	.	a	b	b	b	b	b	a	b	b	.	b	b	b	b	a	a	a	a	b	b	a	a	b	b	b
Xiwa941	22.896	6B		a	a	a	a	a	a	a	a	a	a	a	a	a	b	b	a	b	b	b	a	a	a	a	b	b	b	b	a	b	b	h	b	b	b	b	a	a	a	a	b	b	a	a	b	b	b
Xiwa5966	22.896	6B		a	a	a	a	a	a	a	a	a	a	a	a	a	b	b	a	b	b	b	a	a	a	a	b	b	b	b	a	b	b	h	b	b	b	b	a	a	a	a	b	b	a	a	b	b	b
Xiwa4848	23.069	6B		a	a	a	a	a	a	a	a	a	a	a	a	a	b	b	a	b	b	b	a	a	a	a	b	b	b	b	a	b	b	h	b	b	b	b	a	a	a	a	b	b	a	a	b	b	b
Xiwa3899	28.351	6B		a	a	a	b	a	a	a	a	a	a	a	a	a	b	b	a	h	a	a	a	a	a	a	b	b	b	b	b	b	b	b	b	b	b	b	a	a	a	a	b	b	a	a	b	b	b
Xiwa3354	28.837	6B		a	a	a	b	a	a	a	a	a	a	a	a	a	b	b	a	h	a	a	a	a	a	a	b	b	b	b	b	b	b	b	b	b	b	b	a	a	a	a	b	b	a	a	b	b	b
Xiwa1017	28.877	6B		a	a	a	b	a	a	a	a	a	a	a	a	a	.	b	a	h	a	a	a	a	a	a	b	b	b	b	b	b	b	b	b	b	b	b	a	a	a	a	b	b	a	a	b	b	b
Xiwa3679	29.05	6B		a	a	a	b	a	a	a	a	a	a	a	a	a	b	b	a	h	a	a	a	a	a	a	b	b	b	b	b	b	b	b	b	b	b	b	a	a	a	a	b	b	a	a	b	b	b
Xiwa5722	29.222	6B		a	a	a	b	a	a	a	a	a	a	a	a	a	b	b	a	h	a	a	a	a	a	a	b	b	b	b	b	b	b	b	b	b	b	b	a	a	a	a	b	b	a	a	b	b	b
Xiwa4436	29.314	6B		a	a	a	b	a	a	a	a	a	a	a	a	a	.	b	a	.	a	a	a	a	a	a	b	b	b	b	b	b	b	b	b	b	b	b	a	a	a	a	b	b	a	a	b	b	b
Xiwa3289	29.395	6B		a	a	a	b	a	a	a	a	a	a	a	a	a	h	b	a	h	a	a	a	a	a	a	b	b	b	b	b	b	b	b	b	b	b	b	a	a	a	a	b	b	a	a	b	b	b
Xiwa4486	29.536	6B		a	a	a	b	a	a	a	a	a	a	a	a	a	h	b	a	h	a	a	a	a	a	a	b	b	b	b	b	b	b	b	b	b	b	b	a	a	a	a	b	b	a	a	b	b	b
Xiwa1857	29.74	6B		a	a	a	b	a	a	a	a	a	a	a	a	a	.	b	a	.	a	a	a	a	a	a	b	b	b	b	b	b	b	b	b	b	b	b	a	a	a	a	b	b	a	a	b	b	b
Xiwa3574	29.76	6B		a	a	a	b	a	a	a	a	a	a	a	a	a	.	b	a	h	a	a	a	a	a	a	b	b	b	b	b	b	b	b	b	b	b	b	a	a	a	a	b	b	a	a	b	b	b
Xiwa7189	29.982	6B		a	a	a	b	a	a	a	a	a	a	a	a	a	h	b	a	h	a	a	a	a	a	a	b	b	b	b	b	b	b	b	b	b	b	b	a	a	a	a	b	b	a	a	b	b	b
Xiwa5625	30.26	6B		a	a	a	b	a	a	a	a	a	a	a	a	a	h	b	a	h	a	a	a	a	a	a	b	b	b	b	b	b	b	b	b	b	b	b	a	a	a	a	b	b	a	a	b	b	b
Xiwa4485	30.432	6B		a	a	a	b	a	a	a	a	a	a	a	a	a	h	b	a	h	a	a	a	a	a	a	b	b	b	b	b	b	b	b	b	b	b	b	a	a	a	a	b	b	a	a	b	b	b
Xiwa6770	30.433	6B		a	a	a	b	a	a	a	a	a	a	a	a	a	.	b	a	.	a	a	a	a	a	a	b	b	b	b	b	b	b	b	b	b	b	b	a	a	a	a	b	b	a	a	b	b	b
Xiwb47555	35.606	6B		a	.	a	a	a	a	.	a	a	a	.	a	a	b	b	a	a	a	a	a	a	b	a	b	b	b	b	b	b	.	.	b	.	b	b	.	.	.	.	b	b	a	a	b	b	b
Xiwb41454	39.391	6B		a	.	a	a	.	.	.	a	a	.	.	.	.	b	.	.	b	b	b	.	a	.	.	b	b	b	b	b	b	.	b	b	.	b	b	.	.	.	.	b	b	.	.	b	.	b
Xiwb21680	39.394	6B		a	a	a	a	a	a	.	a	a	a	a	a	a	b	.	a	b	b	b	a	a	a	.	b	b	b	b	b	b	.	b	b	.	b	b	.	.	.	.	b	b	a	a	b	.	b
Xiwb62370	40.719	6B		a	a	a	a	a	a	a	a	a	a	a	a	a	b	b	a	b	.	b	a	a	.	a	b	b	b	b	b	b	.	b	b	.	b	b	.	.	.	.	b	b	a	a	.	b	.
Xiwb49257	41.701	6B		a	a	a	a	a	a	a	a	a	a	a	a	a	b	b	a	b	.	b	a	a	.	a	b	b	b	b	b	b	.	b	b	.	b	b	.	.	.	.	b	b	a	a	.	b	.
Xiwb72946	42.2	6B		a	a	a	a	a	a	a	a	a	a	a	a	a	b	b	a	b	.	b	a	a	.	a	b	b	b	b	b	b	.	b	b	.	b	b	.	.	.	.	b	b	a	a	.	b	.
Xiwb63231	42.369	6B		a	a	a	a	a	a	a	a	a	a	a	a	a	b	b	a	b	.	b	a	a	.	a	b	b	b	b	b	b	.	b	b	.	b	b	.	.	.	.	b	b	a	a	.	b	.
Xiwb71500	43.054	6B		a	a	a	a	a	a	.	a	a	a	a	a	a	b	b	a	.	.	.	a	a	.	a	b	b	b	b	b	b	.	b	b	.	.	b	.	.	.	.	b	b	a	a	.	b	b
Xiwb49712	43.855	6B		a	a	a	a	a	a	.	a	a	a	a	a	a	b	b	a	.	h	.	a	a	.	a	b	b	b	b	b	b	.	b	b	.	.	b	.	.	.	.	b	b	a	a	.	b	b
Xiwb63539	43.861	6B		a	a	a	a	a	a	.	a	a	a	a	a	a	b	b	a	.	h	.	a	a	.	a	b	b	.	b	b	b	.	b	b	.	.	b	.	.	.	.	b	b	a	a	.	b	.
Xiwb20257	43.871	6B		a	a	a	a	a	a	.	a	a	a	a	a	a	b	b	a	.	.	.	a	a	.	a	b	b	b	b	b	b	a	b	b	.	.	b	.	.	.	.	b	b	a	a	.	b	b
Xiwb52315	43.892	6B		a	a	a	a	a	a	.	a	a	a	a	a	a	b	b	a	.	h	.	a	a	.	a	b	b	b	b	b	b	.	b	b	.	.	b	.	.	.	.	b	b	a	a	.	b	b
Xiwb71734	44.455	6B		a	a	a	a	a	a	.	a	a	a	a	a	a	b	.	a	b	h	b	a	a	a	.	b	b	b	b	b	b	.	b	b	.	b	b	.	.	.	.	b	b	a	a	b	.	b
Xiwb20641	44.549	6B		a	a	a	a	a	a	.	a	a	a	a	a	a	b	.	a	b	h	b	a	a	a	.	b	b	b	b	b	b	.	b	b	.	b	b	.	.	.	.	b	b	a	a	b	.	b
Xiwa8087	47.793	6B		a	a	a	b	a	a	a	a	a	a	a	a	a	b	b	a	b	b	b	a	a	a	a	b	b	b	b	b	b	b	b	b	b	b	b	a	a	a	a	b	b	a	a	b	b	b
Xiwa597	47.867	6B		a	a	a	b	a	a	a	a	a	a	a	a	a	b	b	a	b	b	b	a	a	a	a	b	b	b	b	b	b	b	b	b	b	b	b	a	a	a	.	b	b	a	a	b	b	b
Xiwa7384	47.976	6B		a	a	a	b	a	a	a	a	a	a	a	a	a	b	b	a	b	b	b	a	a	a	a	b	b	b	b	b	b	b	b	b	b	b	b	a	a	a	a	b	b	a	a	b	b	b
Xiwa6599	48.499	6B		a	a	a	b	a	a	a	a	a	a	a	a	a	b	b	a	b	b	b	a	a	a	a	b	b	b	b	b	b	b	b	b	b	b	b	a	a	a	a	b	b	a	a	b	b	b
Xiwa5170	49.004	6B		a	a	a	b	a	a	a	a	a	a	a	a	a	b	b	a	b	b	b	a	a	a	a	b	b	b	b	b	b	b	b	b	b	b	b	a	a	a	a	b	b	a	a	b	b	b
Xiwa4202	49.251	6B		a	a	a	b	a	a	a	a	a	a	a	a	a	b	b	a	b	b	b	a	a	a	a	b	b	b	b	b	b	b	b	b	b	b	b	a	a	a	a	b	b	a	a	b	b	b
Xbarc79	50.033	6B		a	a	a	b	.	a	a	a	a	a	a	.	.	b	b	.	.	b	b	a	a	a	b	b	b	b	b	b	.	b	b	b	b	b	b	a	a	a	a	b	b	a	a	.	b	b
Xiwa457	50.785	6B		a	a	a	b	a	a	a	a	a	a	a	a	a	b	b	a	b	b	b	a	a	a	a	b	b	b	b	b	b	b	b	b	b	b	b	a	a	a	a	b	b	a	a	b	b	b
Xiwa5197	51.308	6B		a	a	a	b	a	a	a	a	a	a	a	a	a	b	b	a	b	b	b	a	a	a	a	b	b	b	b	b	b	b	b	b	b	b	b	a	a	a	a	b	b	a	a	b	b	b
Xiwa5198	51.308	6B		a	a	a	b	a	a	a	a	a	a	a	a	a	b	b	a	b	b	b	a	a	a	a	b	b	b	b	b	b	b	b	b	b	b	b	a	a	a	a	b	b	a	a	b	b	b
Xiwa7954	51.308	6B		a	a	a	b	a	a	a	a	a	a	a	a	a	b	b	a	b	b	b	a	a	a	a	b	b	b	b	b	b	b	b	b	b	b	b	a	a	a	a	b	b	a	a	b	b	b
Xiwa7487	52.008	6B		a	a	a	b	a	a	a	a	a	a	a	a	a	b	b	a	b	b	b	a	a	a	a	b	b	b	b	b	b	b	b	b	b	b	b	a	a	a	a	b	b	a	a	b	b	b
Xiwa3464	72.475	6B		a	a	a	b	a	a	a	a	a	a	a	a	a	b	a	a	b	b	b	a	a	a	a	b	a	b	a	b	b	b	b	b	a	a	b	a	a	a	a	b	b	a	a	b	b	b
Xiwa1817	73.902	6B		a	a	a	b	a	a	a	a	a	a	a	a	a	b	a	a	b	b	b	a	a	a	a	b	a	b	a	b	b	b	b	b	a	a	b	a	a	a	a	b	.	a	a	b	b	b
Xiwa1816	73.902	6B		a	a	a	b	a	a	a	a	a	a	a	a	a	b	a	a	b	b	b	a	a	a	a	b	a	b	a	.	b	b	b	b	a	a	b	a	a	a	a	b	.	a	a	b	b	b
Xiwb7981	82.514	6B		a	.	a	b	a	a	.	a	a	a	.	a	a	b	b	a	b	b	b	a	a	h	a	b	a	b	b	b	b	.	.	b	.	a	h	.	.	.	.	b	b	a	a	b	b	b
Xiwa5732	87.182	6B		a	a	a	b	a	a	a	a	a	a	b	a	h	b	a	b	b	b	b	a	a	a	a	b	a	b	b	b	b	b	b	b	a	a	h	a	a	a	a	b	b	a	a	b	b	b
Xiwa5666	87.705	6B		a	a	a	b	a	a	a	a	a	a	b	a	h	b	a	b	b	b	b	a	a	a	a	b	a	b	b	b	b	b	b	b	a	a	a	a	a	a	a	b	b	a	a	b	b	b
Xiwa7116	92.98	6B		a	a	a	b	a	a	a	a	b	a	b	a	h	b	a	b	b	b	b	a	a	a	a	b	a	a	a	b	b	b	b	b	a	a	a	a	a	a	a	b	b	a	a	b	b	b
Xiwa8072	93.859	6B		a	a	a	b	a	a	a	a	b	a	b	a	h	b	a	b	b	b	b	a	a	a	a	b	a	a	a	b	b	b	b	b	a	a	a	a	a	a	a	b	b	a	a	b	b	b
Xiwa489	96.285	6B		a	a	a	b	a	a	a	a	b	a	b	a	b	b	a	a	b	b	b	a	a	a	a	b	a	a	a	b	b	b	b	b	a	a	a	a	a	a	a	b	b	a	a	b	b	b
Xiwa4246	104.844	6B		a	a	a	b	a	a	a	a	a	a	h	a	a	b	a	a	b	b	b	a	a	a	a	b	a	a	a	b	a	b	a	b	a	a	a	a	a	a	a	b	b	a	a	b	b	a
Xiwa7098	104.844	6B		a	a	a	b	a	a	a	a	a	a	h	a	a	b	a	a	b	b	b	a	a	a	a	b	a	a	a	b	a	b	a	b	a	a	a	a	a	a	a	b	b	a	a	b	b	a
Xiwa8441	105.212	6B		a	a	a	b	a	a	a	a	a	a	h	a	a	b	a	a	b	b	b	a	a	a	a	b	a	a	a	b	a	b	a	b	a	a	a	a	a	a	a	b	b	a	a	b	b	a
Xiwa2431	105.54	6B		a	a	a	b	a	a	a	a	a	a	h	a	a	b	a	a	b	b	b	a	a	a	a	b	a	a	a	b	a	b	a	b	a	a	a	a	a	a	a	b	b	a	a	b	b	a
Xiwa4568	106.24	6B		a	a	a	b	a	a	a	a	a	a	b	a	a	b	a	a	b	b	b	a	a	a	a	b	a	a	a	b	a	b	a	b	a	a	a	a	a	a	a	b	b	a	a	b	b	a
Xiwa6115	0	7A.1		b	b	b	b	a	a	a	a	a	b	b	b	b	a	b	b	b	b	h	a	a	a	a	b	b	b	b	a	a	a	a	a	a	a	h	a	a	a	a	b	b	a	a	h	b	b
Xiwa761	1.404	7A.1		b	b	b	b	a	a	a	a	a	b	b	b	b	a	b	b	b	b	h	a	a	a	a	b	b	b	b	a	a	a	a	a	a	a	h	a	a	a	a	b	b	a	a	.	b	b
Xiwa2929	1.6	7A.1		b	b	b	b	a	a	a	a	a	b	b	b	b	a	b	b	b	b	h	a	a	a	a	b	b	b	b	a	a	a	a	a	a	a	b	a	a	a	a	b	b	a	a	h	b	b
Xiwa1223	1.835	7A.1		b	b	b	b	a	a	a	a	a	b	b	b	b	a	b	b	b	b	.	a	a	a	a	b	b	b	b	a	a	a	a	a	a	a	.	a	a	a	a	b	b	a	a	.	b	b
Xiwa1515	2.83	7A.1		b	b	b	b	a	a	a	a	a	b	b	b	b	a	b	b	b	b	h	a	a	a	a	b	b	b	b	a	a	a	a	a	a	a	a	a	a	a	a	b	b	a	a	h	b	b
Xiwa4887	3.173	7A.1		b	b	b	b	a	a	a	a	a	b	b	b	b	a	b	b	b	b	h	a	a	a	a	b	b	b	b	a	a	a	a	a	a	a	a	a	a	a	a	b	b	a	a	h	b	b
Xiwa8057	3.177	7A.1		b	b	b	b	a	a	a	a	a	b	b	b	b	a	b	b	b	b	h	a	a	a	a	b	b	b	b	a	a	a	a	a	a	a	a	a	a	a	a	b	b	a	a	h	b	b
Xiwa4177	3.177	7A.1		b	b	b	b	a	a	a	a	a	b	b	b	b	a	b	b	b	b	h	a	a	a	a	b	b	b	b	a	a	a	a	a	a	a	a	a	a	a	a	b	b	a	a	h	b	b
Xiwa4173	3.349	7A.1		b	b	b	b	a	a	a	a	a	b	b	b	b	a	b	b	b	b	h	a	a	a	a	b	b	b	b	a	a	a	a	a	a	a	a	a	a	a	a	b	b	a	a	h	b	b
Xiwa4137	3.522	7A.1		b	b	b	b	a	a	a	a	a	b	b	b	b	a	b	b	b	b	h	a	a	a	a	b	b	b	b	a	a	a	a	a	a	a	a	a	a	a	a	b	b	a	a	h	b	b
Xiwa2896	0	7A.2		.	a	a	b	b	a	b	a	a	a	a	a	a	b	a	a	a	b	b	b	b	.	b	b	a	a	a	a	a	a	a	b	b	a	b	a	a	a	a	b	b	b	b	a	a	b
Xiwa7121	1.096	7A.2		b	a	a	b	b	a	b	a	a	a	a	a	a	b	a	a	a	b	b	b	b	h	b	b	a	a	a	a	a	a	a	b	b	a	b	a	a	a	a	b	b	b	b	a	a	b
Xiwa4386	1.443	7A.2		b	a	a	b	b	a	b	a	a	a	a	a	a	b	a	a	a	b	b	b	b	h	b	b	a	a	a	a	a	a	a	b	b	a	b	a	a	a	a	b	b	b	b	a	a	b
Xiwa8161	1.79	7A.2		b	a	a	b	b	a	b	a	a	a	a	a	a	b	a	a	a	b	b	b	b	h	b	b	a	a	a	a	a	a	a	b	b	a	b	a	a	a	a	b	b	b	b	a	a	b
Xiwa274	9.88	7A.2		b	a	a	b	b	a	b	a	a	a	a	a	a	b	a	a	a	b	b	b	b	.	b	b	a	a	a	a	a	a	a	b	b	a	b	a	a	a	a	b	b	a	a	a	a	b
Xiwa3673	10.233	7A.2		b	a	a	b	b	a	b	a	a	a	a	a	a	b	a	a	a	b	b	b	b	h	b	b	a	a	a	a	a	a	a	b	b	a	b	a	a	a	a	b	b	a	a	a	a	b
Xiwa3672	10.406	7A.2		b	a	a	b	b	a	b	a	a	a	a	a	a	b	a	a	a	b	b	b	b	h	b	b	a	a	a	a	a	a	a	b	b	a	b	a	a	a	a	b	b	a	a	a	a	b
Xbarc174	11.393	7A.2		b	a	a	b	.	a	b	a	a	a	a	a	a	b	a	.	.	b	b	b	b	.	a	b	a	a	a	a	a	a	a	b	b	a	b	a	a	a	a	b	b	a	a	a	a	b
Xiwa2820	19.145	7A.2		b	a	a	b	a	a	a	a	a	a	a	a	a	b	b	a	h	b	b	b	b	b	b	b	b	b	b	a	a	a	a	b	b	a	b	a	a	a	a	b	b	a	a	a	a	b
Xiwa7731	19.492	7A.2		b	a	a	b	a	a	a	a	a	a	a	a	a	b	b	a	h	b	b	b	b	b	b	b	b	b	b	a	a	a	a	b	b	a	b	a	a	a	a	b	b	a	a	a	a	b
Xiwa2576	22.378	7A.2		b	a	a	a	a	a	a	a	a	a	a	a	a	b	a	a	.	b	b	b	b	b	b	b	a	a	a	a	a	a	a	b	b	a	b	a	a	a	a	b	b	a	a	a	a	b
Xiwa6124	32.194	7A.2		b	b	b	a	a	a	a	a	a	a	b	a	b	b	a	b	a	a	b	.	b	b	b	b	a	a	a	a	a	a	a	b	b	a	b	a	a	a	a	b	b	a	a	b	b	b
Xiwa5369	32.29	7A.2		b	b	b	a	a	a	a	a	a	a	b	a	b	b	a	b	a	a	b	a	b	b	b	b	a	a	a	a	a	a	a	b	b	a	b	a	a	a	a	b	b	a	a	b	b	b
Xiwa4082	32.37	7A.2		b	b	b	a	a	a	a	a	a	a	b	a	b	b	a	b	a	a	b	a	b	b	b	b	a	a	a	a	a	a	a	b	b	a	b	a	a	a	a	b	b	a	a	b	b	b
Xiwa1278	32.371	7A.2		b	b	b	a	a	a	a	a	a	a	b	a	b	b	a	b	a	a	b	a	b	b	b	b	a	a	a	a	a	a	a	b	b	a	b	a	a	a	a	b	b	a	a	b	b	b
Xiwa3579	32.512	7A.2		b	b	b	a	a	a	a	a	a	a	b	a	b	b	a	b	a	a	b	a	b	b	b	b	a	a	a	a	a	a	a	b	b	a	b	a	a	a	a	b	b	a	a	b	b	b
Xiwa3054	32.715	7A.2		b	b	b	a	a	a	a	a	a	a	b	a	b	b	a	b	a	a	b	a	b	b	b	b	a	a	a	a	a	a	a	b	b	a	b	a	a	a	a	b	b	a	a	b	b	b
Xiwa3053	32.807	7A.2		b	b	b	a	a	a	a	a	a	a	b	a	b	b	a	b	a	a	b	a	b	b	b	b	a	a	a	a	a	a	a	b	b	a	b	a	a	a	a	b	b	a	a	b	b	b
Xiwa2786	32.888	7A.2		b	b	b	a	a	a	a	a	a	a	b	a	b	b	a	b	a	a	b	a	b	b	b	b	a	a	a	a	a	a	a	b	b	a	b	a	a	a	a	b	b	a	a	b	b	b
Xiwa7590	33.061	7A.2		b	b	b	a	a	a	a	a	a	a	b	a	b	b	a	h	a	a	b	a	b	b	b	b	a	a	a	a	a	a	a	b	b	a	b	a	a	a	a	b	b	a	a	b	b	b
Xgwm276	53.322	7A.2		b	a	a	a	.	.	a	a	.	a	a	a	a	b	b	a	.	a	b	b	b	b	b	b	b	b	b	a	.	a	.	b	b	b	b	a	a	a	a	b	b	a	a	b	b	b
Xiwa7933	55.461	7A.2		b	a	a	a	a	a	a	a	a	a	a	a	a	b	b	a	b	a	b	b	b	b	a	b	b	b	b	a	a	a	a	b	b	h	b	a	a	a	a	b	b	a	a	b	b	b
Xiwa6562	55.808	7A.2		b	a	a	a	a	a	a	a	a	a	a	a	a	b	b	a	b	a	b	b	b	b	a	b	b	b	b	a	a	a	a	b	b	h	b	a	a	a	a	b	b	a	a	b	b	b
Xiwa8077	55.808	7A.2		b	a	a	a	a	a	a	a	a	a	a	a	a	b	b	a	b	a	b	b	b	b	a	b	b	b	b	a	a	a	a	b	b	h	b	a	a	a	a	b	b	a	a	b	b	b
Xiwa8076	56.331	7A.2		b	a	a	a	a	a	a	a	a	a	a	a	a	b	b	a	b	a	b	b	b	b	a	b	b	b	b	a	a	a	a	b	b	a	b	a	a	a	a	b	b	a	a	b	b	b
Xiwa4309	0	7B.1		a	a	a	h	h	b	a	b	b	b	a	a	a	a	a	a	a	a	b	a	a	a	a	a	a	a	a	b	b	b	b	b	b	b	b	a	a	a	a	b	b	a	a	a	b	b
Xiwa4750	4.211	7B.1		a	a	a	a	b	b	a	b	b	b	a	a	a	h	a	a	a	a	b	a	a	a	a	a	a	a	a	a	a	a	a	b	b	b	b	a	a	a	a	b	b	a	a	a	b	b
Xiwa431	4.211	7B.1		a	a	a	a	b	b	a	b	b	b	a	a	a	.	a	a	a	a	b	a	a	a	a	a	a	a	a	a	a	a	a	b	b	b	b	a	a	a	a	b	b	a	a	a	b	b
Xiwa4802	5.636	7B.1		b	b	b	a	b	b	a	b	b	b	a	a	a	h	a	a	a	a	b	a	a	a	a	a	a	a	a	a	a	a	a	b	b	b	b	a	a	a	a	b	b	a	a	a	b	b
Xiwa5001	7.14	7B.1		b	b	b	a	b	b	a	b	b	b	a	a	a	.	b	a	a	a	b	a	a	a	a	a	b	b	b	a	a	a	a	b	b	b	b	a	a	a	a	b	b	a	a	a	b	b
Xiwa5881	9.823	7B.1		b	b	b	a	b	b	a	a	b	b	a	a	a	a	b	a	a	a	a	a	a	a	a	a	b	b	b	a	a	a	a	b	b	b	b	a	a	a	a	b	b	a	a	a	b	b
Xiwa3513	9.823	7B.1		b	b	b	a	b	b	a	a	b	b	a	a	a	a	b	a	a	a	a	a	a	a	a	a	b	b	b	a	a	a	a	b	b	b	b	a	a	a	a	b	b	a	a	a	b	b
Xwmc276	11.874	7B.1		b	b	b	a	.	b	a	a	b	a	a	a	a	a	b	.	.	a	a	a	a	a	b	a	b	b	b	a	a	a	a	b	b	b	b	a	a	a	a	b	b	a	a	a	b	b
Xiwa182	20.705	7B.1		b	b	b	a	b	b	a	b	b	a	a	a	a	b	b	a	b	h	b	a	a	a	a	a	b	b	b	a	a	a	a	h	b	b	b	a	a	a	a	b	b	b	b	a	a	b
Xwmc749	21.935	7B.1		b	b	b	a	.	b	a	b	b	a	a	a	a	b	b	.	.	.	b	a	a	a	b	a	b	b	b	a	a	a	a	.	b	b	b	a	a	a	a	b	b	b	b	a	a	a
Xiwa3415	23.385	7B.1		b	b	b	a	b	b	a	b	b	a	a	a	a	b	b	a	b	h	b	a	a	a	a	a	b	b	b	a	a	a	a	h	b	b	b	a	a	a	a	b	b	b	b	a	a	a
Xiwa7881	0	7B.2		a	a	a	b	a	a	a	b	b	a	a	a	a	b	b	a	h	a	b	a	a	a	a	a	b	b	b	b	b	b	b	b	b	b	b	a	a	a	a	b	b	b	b	a	a	b
Xgwm369	8.842	7B.2		a	a	a	b	.	a	a	b	b	a	a	a	a	b	b	.	.	a	b	.	a	a	b	a	b	b	b	b	b	b	b	b	b	b	b	a	a	a	a	b	b	b	b	a	a	b
Xgwm400	8.847	7B.2		a	a	a	b	.	a	a	b	b	a	a	a	a	b	b	.	.	a	b	a	a	a	b	a	b	b	b	b	.	b	b	b	b	b	b	a	a	a	a	b	b	b	b	a	a	b
Xwmc76	10.054	7B.2		a	a	a	b	.	a	a	b	b	a	a	.	a	b	b	.	.	a	.	a	a	a	b	a	b	b	.	b	.	b	b	b	b	b	b	a	a	a	a	b	b	b	b	a	a	b
Xiwa8138	10.67	7B.2		a	a	a	b	a	a	a	b	b	a	a	a	a	b	b	a	h	a	b	a	a	a	a	a	b	b	b	b	b	b	b	b	b	b	b	a	a	a	a	b	b	b	b	a	a	b
Xiwa8177	10.843	7B.2		a	a	a	b	a	a	a	b	b	a	a	a	a	b	b	a	h	a	b	a	a	a	a	a	b	b	b	b	b	b	b	b	b	b	b	a	a	a	a	b	b	b	b	a	a	b
Xiwa3965	10.949	7B.2		a	a	a	b	a	a	a	b	b	a	a	a	a	b	b	a	h	a	b	a	a	a	a	a	b	b	b	b	b	b	b	b	b	b	b	a	a	a	a	b	b	b	b	a	a	b
Xiwa1436	11.015	7B.2		a	a	a	b	a	a	a	b	b	a	a	a	a	b	b	a	.	a	b	a	a	a	a	a	b	b	b	b	b	b	b	b	b	b	b	a	a	a	a	b	b	b	b	a	a	b
Xiwa1314	11.021	7B.2		a	a	a	b	a	a	a	b	b	a	a	a	a	b	b	a	.	a	b	a	a	a	a	a	b	b	b	b	b	b	b	b	b	b	b	a	a	a	a	b	b	b	b	a	a	b
Xiwa4977	11.362	7B.2		a	a	a	b	a	a	a	b	b	a	a	a	a	b	b	a	h	a	b	a	a	a	a	a	b	b	b	b	b	b	b	b	b	b	b	a	a	a	a	b	b	b	b	a	a	b
Xiwa4092	11.535	7B.2		a	a	a	b	a	a	a	b	b	a	a	a	a	b	b	a	h	a	b	a	a	a	a	a	b	b	b	b	b	b	b	b	b	b	b	a	a	a	a	b	b	b	b	a	a	b
Xiwa5565	14.491	7B.2		a	a	a	b	a	a	a	b	b	a	a	a	a	b	b	a	h	a	b	a	a	a	a	a	b	b	b	b	b	b	b	b	b	b	b	a	a	a	a	b	b	b	b	a	a	b
Xiwa4018	14.494	7B.2		a	a	a	b	a	a	a	b	b	a	a	a	a	b	b	a	h	a	b	a	a	a	a	a	b	b	b	b	b	b	b	b	b	b	b	a	a	a	a	b	b	b	b	a	a	b
Xiwa4549	14.838	7B.2		a	a	a	b	a	a	a	b	b	a	a	a	a	b	b	a	h	a	b	a	a	a	a	a	b	b	b	b	b	b	b	b	b	b	b	a	a	a	a	b	b	b	b	a	a	b
Xiwa3572	15.011	7B.2		a	a	a	b	a	a	a	b	b	a	a	a	a	b	b	a	h	a	b	a	a	a	a	a	b	b	b	b	b	b	b	b	b	b	b	a	a	a	a	b	b	b	b	a	a	b
Xwmc426	27.229	7B.2		b	b	.	b	.	a	a	b	b	a	a	a	a	b	b	a	.	b	b	a	a	a	.	.	b	b	b	.	b	b	b	b	b	b	b	a	a	a	a	b	b	b	b	a	a	b
Xiwa1108	29.304	7B.2		b	b	b	b	a	a	a	b	b	a	a	a	a	b	b	a	b	b	b	a	a	a	a	a	b	b	b	b	b	b	b	b	b	b	b	a	a	a	a	b	b	b	b	a	a	b
Xiwa6143	29.477	7B.2		b	b	b	b	a	a	a	b	b	a	a	a	a	b	b	a	b	b	b	a	a	a	a	a	b	b	b	b	b	b	b	b	b	b	b	a	a	a	a	b	b	b	b	a	a	b
Xiwa5210	31.463	7B.2		b	b	b	b	a	a	a	b	b	a	a	a	a	b	b	a	b	b	b	a	a	a	a	a	b	b	b	b	b	b	b	b	b	b	b	a	a	a	a	b	b	b	b	a	a	b
Xiwa5663	31.463	7B.2		b	b	b	b	a	a	a	b	b	a	a	a	a	b	b	a	b	b	b	a	a	a	a	a	b	b	b	b	b	b	b	b	b	b	b	a	a	a	a	b	b	b	b	a	a	b
Xiwa5662	31.463	7B.2		b	b	b	b	a	a	a	b	b	a	a	a	a	b	b	a	b	b	b	a	a	a	a	a	b	b	b	b	b	b	b	b	b	b	b	a	a	a	a	b	b	b	b	a	a	b
Xiwa311	32.292	7B.2		b	b	b	b	a	a	a	b	b	a	a	a	a	b	b	a	b	b	b	a	a	a	a	a	b	b	b	b	b	b	b	b	b	b	b	a	a	a	a	b	b	b	b	a	a	b
Xiwa97	32.309	7B.2		b	b	b	b	a	a	a	b	b	a	a	a	a	b	b	a	b	b	b	a	a	a	a	a	b	b	b	b	b	b	b	b	b	b	b	a	a	a	a	b	b	b	b	a	a	b
Xiwa7033	32.37	7B.2		b	b	b	b	a	a	a	b	b	a	a	a	a	b	b	a	b	b	b	a	a	a	a	a	b	b	b	b	b	b	b	b	b	b	b	a	a	a	a	b	b	b	b	a	a	b
Xiwa3886	32.686	7B.2		b	b	b	b	a	a	a	b	b	a	a	a	a	b	b	a	b	b	b	a	a	a	a	a	b	b	b	b	b	b	b	b	b	b	b	a	a	a	a	b	b	b	b	a	a	b
Xiwa7258	32.686	7B.2		b	b	b	b	a	a	a	b	b	a	a	a	a	b	b	a	b	b	b	a	a	a	a	a	b	b	b	b	b	b	b	b	b	b	b	a	a	a	a	b	b	b	b	a	a	b
Xiwa3063	32.686	7B.2		b	b	b	b	a	a	a	b	b	a	a	a	a	b	b	a	b	b	b	a	a	a	a	a	b	b	b	b	b	b	b	b	b	b	b	a	a	a	a	b	b	b	b	a	a	b
Xiwa2997	32.787	7B.2		b	b	b	b	a	a	a	b	b	a	a	a	a	.	b	a	b	b	b	a	a	a	a	a	.	b	b	b	b	b	b	.	b	b	b	a	.	a	a	b	b	b	b	a	a	b
Xiwa1881	32.819	7B.2		b	b	b	b	a	a	a	b	b	a	a	a	a	b	b	a	b	b	b	a	a	a	a	a	b	b	b	b	b	b	b	b	b	b	b	a	a	a	a	b	b	b	b	a	a	b
Xiwa881	32.858	7B.2		b	b	b	b	a	a	a	b	b	a	a	a	a	b	b	a	b	b	b	a	a	a	a	a	b	b	b	b	b	b	b	b	b	b	b	a	a	a	a	b	b	b	b	a	a	b
Xiwa3114	32.858	7B.2		b	b	b	b	a	a	a	b	b	a	a	a	a	b	b	a	b	b	b	a	a	a	a	a	b	b	b	b	b	b	b	b	b	b	b	a	a	a	a	b	b	b	b	a	a	b
Xiwa4727	33.031	7B.2		b	b	b	b	a	a	a	b	b	a	a	a	a	b	b	a	b	b	b	a	a	a	a	a	b	b	b	b	b	b	b	b	b	b	b	a	a	a	a	b	b	b	b	a	a	b
[truncated: 105 more columns]

## Sheet: Phenotype BLUPs
Genotypes	Snow Mold Beta Transformed BLUPs	Freezing Survival Beta Transformed BLUPs
FERIL1	-0.25527	-2.4569
FERIL2	-0.11105	-0.8499
FERIL3	0.2087	-0.0487
FERIL4	-1.485	-0.7665
FERIL5	0.3791	0.7788
FERIL6	-0.0427	0.5974
FERIL7	-0.0106	1.0317
FERIL8	-0.7473	-2.2662
FERIL9	-0.6446	-1.3774
FERIL10	-0.26083	-1.2041
FERIL11	0.0072	1.1597
FERIL12	-0.23993	1.0897
FERIL13	-0.4209	0.168
FERIL14	0.414	1.0214
FERIL15	0.1309	0.4367
FERIL16	-0.11544	0.3424
FERIL17	0.2326	1.8606
FERIL18	0.0331	1.1072
FERIL19	-0.065	1.471
FERIL20	0.6299	1.061
FERIL21	0.5021	0.3125
FERIL22	0.3572	0.001
FERIL23	0.3588	0.6607
FERIL24	0.1286	-0.0778
FERIL25	-0.5784	0.6132
FERIL26	0.1923	1.2956
FERIL27	-0.21284	-0.6516
FERIL28	-0.6289	-1.5968
FERIL29	-0.3349	-0.37831
FERIL30	-0.5883	-1.2007
FERIL31	-0.3154	-1.3427
FERIL32	0.211	0.5518
FERIL36	-0.0384	-0.4886
FERIL37	-0.3796	-0.7542
FERIL38	-0.5639	-1.9182
FERIL39	-0.5874	-1.1688
FERIL40	-0.4325	-2.0574
FERIL41	-0.7427	-1.1168
FERIL42	-1.0494	-0.9861
FERIL43	-0.19276	-0.0265
FERIL44	-0.285	-0.5921
FERIL46	-0.0062	-1.2088
FERIL47	0.0674	-0.236
FERIL49	-0.0723	1.4368
FERIL50	-0.25814	0.9777
FERIL52	-0.2236	-1.4071
FERIL53	-0.3106	-0.5472
FERIL54	-0.7347	-0.7207
FERIL55	-0.4361	-0.7867
FERIL56	-0.0071	0.4354
FERIL57	-0.27026	-1.2187
FERIL58	-0.3285	-1.1091
FERIL59	-0.2517	-1.1337
FERIL60	-0.11085	-0.28027
FERIL61	-0.3025	0.4362
FERIL62	0.1173	-0.7895
FERIL63	0.483	1.2516
FERIL64	0.338	1.2433
FERIL65	0.506	1.191
FERIL66	-0.0337	0.5075
FERIL67	-0.0164	-0.37023
FERIL68	0.2332	-0.4204
FERIL69	0.0177	-0.4653
FERIL70	0.3676	0.426
FERIL71	0.6771	1.2806
FERIL72	0.3847	1.3574
FERIL73	0.3729	0.6604
FERIL74	-0.8261	-1.6616
FERIL75	-0.3165	-1.2301
FERIL76	-0.5794	-2.2408
FERIL77	-0.08771	-0.37862
FERIL78	-0.177078	0.3734
FERIL79	-0.15973	-0.0622
FERIL81	0.0504	0.154
FERIL82	-0.6862	-0.0437
FERIL83	-0.3519	-0.9492
FERIL84	-0.2896	-0.8829
FERIL85	0.3546	0.063
FERIL86	0.3351	0.0162
FERIL87	0.4875	0.4166
FERIL88	0.0453	0.0233
FERIL89	0.0874	1.4167
FERIL90	0.2307	0.8455
FERIL91	0.0539	0.3053
FERIL92	0.3649	1.4056
FERIL93	-0.4632	-0.5899
FERIL94	-0.13987	-0.7133
FERIL95	-0.23529	-0.4967
FERIL96	-0.27197	-0.708
FERIL97	-0.2866	-1.7471
FERIL98	-1.166	-0.37456
FERIL99	-1.1671	-0.5399
FERIL100	-1.3379	-0.8798
FERIL101	-1.547	-1.2023
FERIL102	-1.0769	-1.4855
FERIL103	-0.08532	-2.2105
FERIL104	-0.9851	-1.1797
FERIL105	-0.4194	-1.9594
FERIL107	-0.3688	-0.7228
FERIL108	-0.6416	-0.8477
FERIL109	-0.5222	-1.1343
FERIL111	-0.0454	-1.0316
FERIL113	-0.6169	-1.0557
FERIL114	-0.4138	-1.3098
FERIL115	0.6247	0.9926
FERIL116	0.5216	1.0868
FERIL117	0.3579	1.16
FERIL118	0.3233	0.9363
FERIL119	0.077	1.2155
FERIL120	0.4192	1.6784
FERIL122	0.0034	1.254
FERIL124	-0.14663	-0.5483
FERIL125	0.1991	0.4368
FERIL126	-1.1267	-1.7003
FERIL127	-0.6436	-0.7851
FERIL128	-0.28217	-0.6967
FERIL129	-0.7238	-1.7557
FERIL130	0.2072	1.3137
FERIL131	0.3266	1.7428
FERIL132	-0.5508	0.3169
FERIL133	-0.0466	0.6616
FERIL136	0.1218	0.7745
FERIL137	0.1897	1.1747
FERIL138	0.1955	1.6237
FERIL140	0.5398	1.1317
FERIL141	-0.3671	-2.1564
FERIL142	-0.28311	-2.835
FERIL143	-0.28196	-1.3898
FERIL144	-0.21623	-1.3818
FERIL145	-0.5621	-1.0096
FERIL147	-0.5526	-0.9243
FERIL148	-0.4796	-1.6605
FERIL149	-0.5141	-1.6577
FERIL150	-0.6089	-1.6955
FERIL151	-0.0081	0.9709
FERIL152	0.0885	0.9432
FERIL153	-0.7455	-1.5832
FERIL154	-0.3737	-0.7131
FERIL155	-0.7597	-1.8475
FERIL156	0.0152	-2.0234
FERIL157	-0.19502	-0.6276
FERIL158	-0.6016	-1.8818
FERIL159	-0.3237	-1.0031
FERIL162	-0.4071	-0.26413
FERIL163	-0.19154	0.7814
FERIL164	-0.24058	-0.2048
FERIL165	0.3603	1.5743
FERIL166	0.0028	0.6503
FERIL167	-0.3025	-1.3677

## Sheet: Raw Phenotypes
Snow Mold Tolerance Raw Data/10 Coded for SAS Analysis					Freezing Tolerance Raw Data Coded for SAS Analysis
####0's and 1's were adjusted inward very slightly to accommodate the transform.					####0's and 1's were adjusted inward very slightly to accommodate the transform.
					###Genotype #'s 168, 169 and 170 are the controls Eltan, Finch and Stephens respectively
RIL#	Snow Mold Tolerance/10	Year.Location	Replicate		Genotype#	Tray	Group	Freezing Survival
#####Code Start					#####Code Start
data moldy;					data Freezing;
input geno trait yearloc rep;					input geno tray group trait;
cards;					cards;
1	0.4	1	1		3	1	1	0.7
2	0.4	1	1		7	1	1	0.2
3	0.7	1	1		11	1	1	0.4
4	0.3	1	1		17	1	1	0.555556
5	0.7	1	1		23	1	1	0.65
6	0.6	1	1		25	1	1	0.45
7	0.6	1	1		37	1	1	0.05
8	0.6	1	1		41	1	1	0.3
9	0.5	1	1		43	1	1	0.2
10	0.5	1	1		45	1	1	0.15
11	0.5	1	1		51	1	1	0.0001
12	0.5	1	1		53	1	1	0.1
13	0.4	1	1		58	1	1	0.05
14	0.6	1	1		65	1	1	0.85
15	0.7	1	1		66	1	1	0.3
16	0.5	1	1		70	1	1	0.35
17	0.5	1	1		71	1	1	0.75
18	0.4	1	1		72	1	1	0.789474
19	0.4	1	1		77	1	1	0.25
20	0.7	1	1		79	1	1	0.3
21	0.7	1	1		81	1	1	0.35
22	0.6	1	1		82	1	1	0.2
23	0.6	1	1		83	1	1	0.0001
24	0.4	1	1		103	1	1	0.0555556
25	0.5	1	1		105	1	1	0.0001
26	0.4	1	1		107	1	1	0.05
27	0.6	1	1		109	1	1	0.0001
28	0.4	1	1		111	1	1	0.05
29	0.4	1	1		119	1	1	0.45
30	0.4	1	1		122	1	1	0.8
31	0.5	1	1		125	1	1	0.5
32	0.6	1	1		126	1	1	0.0001
36	0.5	1	1		129	1	1	0.0001
37	0.3	1	1		130	1	1	0.8
38	0.5	1	1		132	1	1	0.55
39	0.5	1	1		133	1	1	0.75
40	0.5	1	1		151	1	1	0.75
41	0.5	1	1		152	1	1	0.631579
42	0.2	1	1		165	1	1	0.7
43	0.4	1	1		168	1	1	0.70614
44	0.5	1	1		169	1	1	0.0001
46	0.7	1	1		170	1	1	0.0001
47	0.7	1	1		1	2	1	0.0001
49	0.5	1	1		2	2	1	0.05
50	0.4	1	1		9	2	1	0.0001
52	0.6	1	1		12	2	1	0.55
53	0.5	1	1		14	2	1	0.75
54	0.4	1	1		22	2	1	0.0001
55	0.5	1	1		26	2	1	0.75
56	0.7	1	1		27	2	1	0.0526316
57	0.4	1	1		29	2	1	0.210526
58	0.6	1	1		38	2	1	0.0001
59	0.4	1	1		46	2	1	0.05
60	0.5	1	1		47	2	1	0.15
61	0.3	1	1		48	2	1	0.0001
62	0.4	1	1		55	2	1	0.0001
63	0.6	1	1		56	2	1	0.3
64	0.7	1	1		57	2	1	0.1
65	0.6	1	1		59	2	1	0.0526316
66	0.6	1	1		60	2	1	0.111111
67	0.7	1	1		84	2	1	0.0001
68	0.6	1	1		85	2	1	0.368421
69	0.6	1	1		88	2	1	0.368421
70	0.7	1	1		93	2	1	0.0001
71	0.7	1	1		99	2	1	0.1
72	0.6	1	1		101	2	1	0.0001
73	0.7	1	1		104	2	1	0.0001
74	0.1	1	1		110	2	1	0.0001
75	0.4	1	1		116	2	1	0.75
76	0.5	1	1		118	2	1	0.611111
77	0.5	1	1		120	2	1	0.85
78	0.4	1	1		127	2	1	0.05
79	0.4	1	1		131	2	1	0.75
81	0.3	1	1		136	2	1	0.25
82	0.4	1	1		143	2	1	0.0001
83	0.4	1	1		144	2	1	0.15
84	0.4	1	1		147	2	1	0.1
85	0.6	1	1		148	2	1	0.1
86	0.5	1	1		149	2	1	0.0001
87	0.6	1	1		158	2	1	0.0001
88	0.5	1	1		166	2	1	0.6
89	0.5	1	1		167	2	1	0.0001
90	0.5	1	1		168	2	1	0.773684
91	0.3	1	1		169	2	1	0.0001
92	0.6	1	1		170	2	1	0.0526316
93	0.3	1	1		5	3	1	0.65
94	0.6	1	1		6	3	1	0.35
95	0.6	1	1		8	3	1	0.0001
96	0.6	1	1		15	3	1	0.5
97	0.5	1	1		16	3	1	0.4
98	0.1	1	1		28	3	1	0.0001
99	0.3	1	1		36	3	1	0.3
100	0.3	1	1		39	3	1	0.0001
101	0.2	1	1		40	3	1	0.0001
102	0.4	1	1		49	3	1	0.95
103	0.7	1	1		50	3	1	0.789474
104	0.5	1	1		52	3	1	0.0001
105	0.4	1	1		54	3	1	0.05
107	0.5	1	1		63	3	1	0.8
108	0.3	1	1		64	3	1	0.7
109	0.2	1	1		69	3	1	0.3
111	0.6	1	1		86	3	1	0.45
113	0.4	1	1		87	3	1	0.3
114	0.4	1	1		90	3	1	0.6
115	0.6	1	1		92	3	1	0.75
116	0.7	1	1		96	3	1	0.15
117	0.6	1	1		100	3	1	0.05
118	0.5	1	1		106	3	1	0.3
119	0.5	1	1		112	3	1	0.2
120	0.4	1	1		113	3	1	0.157895
122	0.5	1	1		114	3	1	0.1
124	0.5	1	1		128	3	1	0.4
125	0.5	1	1		138	3	1	0.999
126	0.2	1	1		141	3	1	0.0001
127	0.4	1	1		145	3	1	0.15
128	0.3	1	1		150	3	1	0.05
129	0.5	1	1		153	3	1	0.0001
130	0.6	1	1		156	3	1	0.0001
131	0.6	1	1		159	3	1	0.05
132	0.2	1	1		162	3	1	0.157895
133	0.5	1	1		163	3	1	0.8
136	0.6	1	1		164	3	1	0.15
137	0.6	1	1		168	3	1	0.799123
138	0.6	1	1		169	3	1	0.0001
140	0.4	1	1		170	3	1	0.0513158
141	0.7	1	1		4	4	1	0.05
142	0.5	1	1		10	4	1	0.0526316
143	0.5	1	1		13	4	1	0.25
144	0.4	1	1		18	4	1	0.65
145	0.5	1	1		19	4	1	0.85
147	0.4	1	1		20	4	1	0.714286
148	0.3	1	1		21	4	1	0.4
149	0.4	1	1		24	4	1	0.4
150	0.6	1	1		30	4	1	0.0001
151	0.4	1	1		31	4	1	0.0001
152	0.5	1	1		32	4	1	0.45
153	0.4	1	1		42	4	1	0.105263
154	0.3	1	1		44	4	1	0.05
155	0.3	1	1		61	4	1	0.526316
156	0.7	1	1		62	4	1	0.25
157	0.3	1	1		67	4	1	0.3
158	0.2	1	1		73	4	1	0.578947
159	0.4	1	1		74	4	1	0.05
162	0.4	1	1		75	4	1	0.1
163	0.4	1	1		76	4	1	0.0001
164	0.3	1	1		78	4	1	0.263158
165	0.6	1	1		89	4	1	0.8
166	0.5	1	1		91	4	1	0.6
167	0.3	1	1		94	4	1	0.05
1	0.5	1	2		95	4	1	0.2
2	0.4	1	2		97	4	1	0.0001
3	0.6	1	2		98	4	1	0.25
4	0.1	1	2		108	4	1	0.05
5	0.5	1	2		115	4	1	0.85
6	0.4	1	2		117	4	1	0.9
7	0.3	1	2		124	4	1	0.05
8	0.3	1	2		137	4	1	0.7
9	0.5	1	2		140	4	1	0.7
10	0.4	1	2		142	4	1	0.0001
11	0.5	1	2		146	4	1	0.047619
12	0.4	1	2		154	4	1	0.15
13	0.2	1	2		155	4	1	0.25
14	0.5	1	2		157	4	1	0.3
15	0.4	1	2		168	4	1	0.5
16	0.4	1	2		169	4	1	0.0001
17	0.3	1	2		170	4	1	0.0789474
18	0.4	1	2		4	5	1	0.3
19	0.5	1	2		6	5	1	0.6
20	0.7	1	2		16	5	1	0.25
21	0.6	1	2		27	5	1	0.3
22	0.5	1	2		28	5	1	0.15
23	0.6	1	2		36	5	1	0.0526316
24	0.6	1	2		39	5	1	0.45
25	0.3	1	2		42	5	1	0.05
26	0.6	1	2		47	5	1	0.4
27	0.6	1	2		48	5	1	0.1
28	0.5	1	2		53	5	1	0.2
29	0.5	1	2		54	5	1	0.315789
30	0.4	1	2		55	5	1	0.05
31	0.4	1	2		58	5	1	0.0001
32	0.6	1	2		63	5	1	0.85
36	0.5	1	2		68	5	1	0.1
37	0.6	1	2		72	5	1	0.7
38	0.2	1	2		75	5	1	0.0526316
39	0.4	1	2		84	5	1	0.35
40	0.4	1	2		85	5	1	0.65
41	0.2	1	2		86	5	1	0.368421
42	0.2	1	2		87	5	1	0.65
43	0.3	1	2		91	5	1	0.15
44	0.4	1	2		96	5	1	0.0001
46	0.6	1	2		97	5	1	0.1
47	0.6	1	2		102	5	1	0.0001
49	0.5	1	2		111	5	1	0.157895
50	0.4	1	2		117	5	1	0.789474
52	0.5	1	2		118	5	1	0.526316
53	0.5	1	2		120	5	1	0.95
54	0.3	1	2		126	5	1	0.05
55	0.5	1	2		129	5	1	0.157895
56	0.4	1	2		138	5	1	0.45
57	0.3	1	2		151	5	1	0.55
58	0.2	1	2		154	5	1	0.210526
59	0.6	1	2		156	5	1	0.0001
60	0.4	1	2		158	5	1	0.1
61	0.6	1	2		166	5	1	0.684211
62	0.6	1	2		168	5	1	0.492105
63	0.5	1	2		169	5	1	0.0001
64	0.6	1	2		170	5	1	0.0001
65	0.7	1	2		2	6	1	0.05
66	0.6	1	2		7	6	1	0.95
67	0.5	1	2		9	6	1	0.15
68	0.6	1	2		10	6	1	0.1
69	0.6	1	2		15	6	1	0.526316
70	0.6	1	2		19	6	1	0.9
71	0.7	1	2		20	6	1	0.9
72	0.7	1	2		21	6	1	0.95
73	0.5	1	2		26	6	1	0.9
74	0.2	1	2		30	6	1	0.55
75	0.6	1	2		32	6	1	0.85
76	0.2	1	2		45	6	1	0.1
77	0.5	1	2		50	6	1	0.684211
78	0.3	1	2		51	6	1	0.2
79	0.4	1	2		52	6	1	0.210526
81	0.3	1	2		59	6	1	0.45
82	0.3	1	2		64	6	1	0.999
83	0.4	1	2		67	6	1	0.4
84	0.4	1	2		71	6	1	0.95
85	0.5	1	2		79	6	1	0.65
86	0.7	1	2		88	6	1	0.55
87	0.6	1	2		92	6	1	0.894737
88	0.5	1	2		93	6	1	0.166667
89	0.5	1	2		99	6	1	0.45
90	0.7	1	2		100	6	1	0.25
91	0.4	1	2		110	6	1	0.25
92	0.5	1	2		112	6	1	0.45
93	0.3	1	2		122	6	1	0.95
94	0.6	1	2		124	6	1	0.315789
95	0.4	1	2		125	6	1	0.611111
96	0.5	1	2		127	6	1	0.210526
97	0.5	1	2		128	6	1	0.75
98	0.2	1	2		137	6	1	0.9
99	0.3	1	2		141	6	1	0.2
100	0.4	1	2		142	6	1	0.0001
101	0.3	1	2		152	6	1	0.95
102	0.4	1	2		153	6	1	0.05
103	0.5	1	2		164	6	1	0.55
104	0.3	1	2		165	6	1	0.999
105	0.2	1	2		167	6	1	0.25
107	0.3	1	2		168	6	1	0.695614
108	0.1	1	2		169	6	1	0.0001
109	0.4	1	2		170	6	1	0.075
111	0.6	1	2		3	7	1	0.6
113	0.4	1	2		5	7	1	0.7
114	0.3	1	2		8	7	1	0.05
115	0.7	1	2		12	7	1	0.8
116	0.6	1	2		22	7	1	0.25
117	0.4	1	2		24	7	1	0.5
118	0.6	1	2		29	7	1	0.684211
119	0.4	1	2		37	7	1	0.35
120	0.5	1	2		40	7	1	0.0001
122	0.3	1	2		41	7	1	0.35
124	0.3	1	2		43	7	1	0.55
125	0.5	1	2		44	7	1	0.35
126	0.3	1	2		49	7	1	0.4
127	0.5	1	2		57	7	1	0.2
128	0.3	1	2		69	7	1	0.4
129	0.4	1	2		70	7	1	0.631579
130	0.4	1	2		73	7	1	0.2
131	0.5	1	2		76	7	1	0.0001
132	0.4	1	2		83	7	1	0.45
133	0.6	1	2		101	7	1	0.157895
136	0.5	1	2		105	7	1	0.0001
137	0.5	1	2		106	7	1	0.3
138	0.5	1	2		108	7	1	0.105263
140	0.7	1	2		109	7	1	0.4
141	0.4	1	2		113	7	1	0.15
142	0.5	1	2		131	7	1	0.999
143	0.6	1	2		132	7	1	0.8
144	0.5	1	2		136	7	1	0.947368
145	0.1	1	2		140	7	1	0.8
147	0.3	1	2		143	7	1	0.15
148	0.4	1	2		144	7	1	0.15
149	0.4	1	2		147	7	1	0.25
150	0.5	1	2		148	7	1	0.0001
151	0.3	1	2		149	7	1	0.05
152	0.4	1	2		150	7	1	0.05
153	0.3	1	2		157	7	1	0.842105
154	0.3	1	2		163	7	1	0.75
155	0.4	1	2		168	7	1	0.631579
156	0.5	1	2		169	7	1	0.0001
157	0.5	1	2		170	7	1	0.133041
158	0.5	1	2		1	8	1	0.0001
159	0.4	1	2		11	8	1	0.7
162	0.3	1	2		13	8	1	0.75
163	0.4	1	2		17	8	1	0.9
164	0.3	1	2		18	8	1	0.9
165	0.3	1	2		31	8	1	0.2
166	0.3	1	2		56	8	1	0.6
167	0.6	1	2		60	8	1	0.421053
1	0.5	1	3		61	8	1	0.6
2	0.6	1	3		65	8	1	0.9
3	0.5	1	3		66	8	1	0.7
4	0.3	1	3		77	8	1	0.75
5	0.6	1	3		78	8	1	0.75
6	0.4	1	3		81	8	1	0.421053
7	0.5	1	3		89	8	1	0.65
8	0.3	1	3		90	8	1	0.85
9	0.4	1	3		94	8	1	0.25
10	0.6	1	3		95	8	1	0.15
11	0.5	1	3		98	8	1	0.35
12	0.4	1	3		103	8	1	0.1
13	0.3	1	3		104	8	1	0.05
14	0.6	1	3		114	8	1	0.15
15	0.5	1	3		115	8	1	0.8
16	0.4	1	3		116	8	1	0.9
17	0.7	1	3		119	8	1	0.947368
18	0.5	1	3		145	8	1	0.263158
19	0.3	1	3		146	8	1	0.5
20	0.7	1	3		162	8	1	0.473684
21	0.6	1	3		168	8	1	0.775439
22	0.8	1	3		170	8	1	0.103947
23	0.5	1	3		3	9	1	0.25
24	0.6	1	3		5	9	1	0.7
25	0.5	1	3		12	9	1	0.736842
26	0.4	1	3		15	9	1	0.45
27	0.5	1	3		16	9	1	0.473684
28	0.6	1	3		19	9	1	0.95
29	0.4	1	3		22	9	1	0.75
30	0.3	1	3		25	9	1	0.526316
31	0.4	1	3		26	9	1	0.85
32	0.7	1	3		27	9	1	0.05
36	0.5	1	3		30	9	1	0.0001
37	0.5	1	3		32	9	1	0.55
38	0.5	1	3		38	9	1	0.0001
39	0.3	1	3		41	9	1	0.4
40	0.4	1	3		42	9	1	0.0526316
41	0.3	1	3		59	9	1	0.0001
42	0.2	1	3		62	9	1	0.25
43	0.4	1	3		72	9	1	0.75
44	0.3	1	3		73	9	1	0.65
46	0.4	1	3		75	9	1	0.05
47	0.7	1	3		76	9	1	0.0001
49	0.5	1	3		78	9	1	0.25
50	0.4	1	3		79	9	1	0.05
52	0.5	1	3		85	9	1	0.5
53	0.5	1	3		87	9	1	0.526316
54	0.3	1	3		97	9	1	0.0001
55	0.3	1	3		98	9	1	0.05
56	0.6	1	3		104	9	1	0.05
57	0.6	1	3		109	9	1	0.15
58	0.4	1	3		128	9	1	0.263158
59	0.6	1	3		131	9	1	0.65
60	0.4	1	3		133	9	1	0.55
61	0.5	1	3		136	9	1	0.65
62	0.5	1	3		137	9	1	0.352941
63	0.6	1	3		141	9	1	0.0001
64	0.6	1	3		144	9	1	0.0001
65	0.6	1	3		150	9	1	0.0001
66	0.7	1	3		152	9	1	0.75
67	0.6	1	3		155	9	1	0.0001
68	0.6	1	3		162	9	1	0.25
69	0.5	1	3		168	9	1	0.766667
70	0.6	1	3		169	9	1	0.0001
71	0.6	1	3		170	9	1	0.0001
72	0.5	1	3		11	10	1	0.999
73	0.5	1	3		17	10	1	0.894737
74	0.2	1	3		20	10	1	0.85
75	0.5	1	3		23	10	1	0.85
76	0.3	1	3		31	10	1	0.25
77	0.3	1	3		36	10	1	0.421053
78	0.5	1	3		37	10	1	0.15
79	0.5	1	3		43	10	1	0.4
81	0.4	1	3		48	10	1	0.1
82	0.5	1	3		49	10	1	0.95
83	0.2	1	3		50	10	1	0.75
84	0.5	1	3		51	10	1	0.1
85	0.5	1	3		53	10	1	0.3
86	0.5	1	3		55	10	1	0.1
87	0.6	1	3		57	10	1	0.1
88	0.5	1	3		58	10	1	0.1
89	0.5	1	3		60	10	1	0.578947
90	0.5	1	3		64	10	1	0.7
91	0.3	1	3		65	10	1	0.9
92	0.5	1	3		67	10	1	0.6
93	0.4	1	3		88	10	1	0.6
94	0.6	1	3		91	10	1	0.9
95	0.4	1	3		99	10	1	0.4
96	0.4	1	3		102	10	1	0.15
97	0.4	1	3		111	10	1	0.5
98	0.3	1	3		113	10	1	0.1
99	0.2	1	3		115	10	1	0.9
100	0.4	1	3		122	10	1	0.65
101	0.1	1	3		124	10	1	0.55
102	0.2	1	3		125	10	1	0.75
103	0.6	1	3		126	10	1	0.15
104	0.4	1	3		130	10	1	0.999
105	0.4	1	3		132	10	1	0.8
107	0.3	1	3		142	10	1	0.0526316
108	0.3	1	3		159	10	1	0.277778
109	0.5	1	3		163	10	1	0.75
111	0.5	1	3		164	10	1	0.6
113	0.3	1	3		167	10	1	0.157895
114	0.2	1	3		168	10	1	0.716667
115	0.6	1	3		169	10	1	0.0001
116	0.4	1	3		170	10	1	0.0805556
117	0.4	1	3		7	11	1	0.6
118	0.6	1	3		9	11	1	0.3
119	0.5	1	3		10	11	1	0.2
120	0.7	1	3		13	11	1	0.5
122	0.4	1	3		14	11	1	0.8
124	0.4	1	3		24	11	1	0.5
125	0.5	1	3		28	11	1	0.25
126	0.2	1	3		39	11	1	0.8
127	0.4	1	3		40	11	1	0.2
128	0.4	1	3		44	11	1	0.8
129	0.4	1	3		45	11	1	0.35
130	0.5	1	3		46	11	1	0.3
131	0.6	1	3		47	11	1	0.3
132	0.3	1	3		52	11	1	0.2
133	0.7	1	3		54	11	1	0.15
136	0.4	1	3		63	11	1	0.75
137	0.6	1	3		71	11	1	0.95
138	0.4	1	3		81	11	1	0.526316
140	0.5	1	3		84	11	1	0.8
141	0.4	1	3		89	11	1	0.999
142	0.6	1	3		93	11	1	0.5
143	0.4	1	3		96	11	1	0.2
144	0.6	1	3		100	11	1	0.421053
145	0.3	1	3		103	11	1	0.05
147	0.2	1	3		112	11	1	0.4
148	0.3	1	3		116	11	1	0.9
149	0.5	1	3		118	11	1	0.8
150	0.5	1	3		119	11	1	0.947368
151	0.5	1	3		120	11	1	0.999
152	0.5	1	3		129	11	1	0.3
153	0.4	1	3		138	11	1	0.75
154	0.3	1	3		145	11	1	0.3
155	0.4	1	3		147	11	1	0.105263
156	0.5	1	3		149	11	1	0.5
157	0.4	1	3		156	11	1	0.25
158	0.3	1	3		157	11	1	0.0001
159	0.3	1	3		158	11	1	0.4
162	0.4	1	3		165	11	1	0.95
163	0.5	1	3		166	11	1	0.611111
164	0.3	1	3		168	11	1	0.822417
165	0.5	1	3		169	11	1	0.05
166	0.4	1	3		170	11	1	0.156579
167	0.5	1	3		1	12	1	0.25
1	0.3	2	1		2	12	1	0.55
2	0.2	2	1		4	12	1	0.5
3	0.3	2	1		6	12	1	0.65
4	0.0001	2	1		8	12	1	0.2
5	0.6	2	1		18	12	1	0.9
6	0.3	2	1		21	12	1	0.9
7	0.4	2	1		29	12	1	0.35
8	0.1	2	1		56	12	1	0.7
9	0.2	2	1		61	12	1	0.9
10	0.2	2	1		66	12	1	0.7
11	0.4	2	1		68	12	1	0.7
12	0.3	2	1		69	12	1	0.55
13	0.2	2	1		70	12	1	0.85
14	0.7	2	1		77	12	1	0.333333
15	0.6	2	1		82	12	1	0.75
16	0.4	2	1		83	12	1	0.4
17	0.6	2	1		86	12	1	0.6
18	0.6	2	1		90	12	1	0.2
19	0.3	2	1		92	12	1	0.95
20	0.7	2	1		94	12	1	0.4
21	0.7	2	1		95	12	1	0.75
22	0.6	2	1		101	12	1	0.210526
23	0.6	2	1		105	12	1	0.3
24	0.5	2	1		106	12	1	0.1
25	0.2	2	1		107	12	1	0.555556
26	0.6	2	1		108	12	1	0.45
27	0.2	2	1		110	12	1	0.5
28	0.1	2	1		114	12	1	0.15
29	0.2	2	1		117	12	1	0.8
30	0.1	2	1		127	12	1	0.368421
31	0.3	2	1		140	12	1	0.95
32	0.5	2	1		143	12	1	0.2
36	.	2	1		146	12	1	0.0526316
37	0.2	2	1		148	12	1	0.368421
38	0.1	2	1		151	12	1	0.8
39	0.5	2	1		154	12	1	0.35
40	0.1	2	1		168	12	1	0.814035
41	0.2	2	1		169	12	1	0.0001
42	0.1	2	1		170	12	1	0.2
43	0.6	2	1		2	13	1	0.1
44	0.4	2	1		6	13	1	0.8
46	0.3	2	1		11	13	1	0.631579
47	0.3	2	1		13	13	1	0.5
49	0.4	2	1		16	13	1	0.6
50	0.5	2	1		17	13	1	0.999
52	0.2	2	1		26	13	1	0.5
53	0.1	2	1		32	13	1	0.3
54	0.1	2	1		36	13	1	0.25
55	0.1	2	1		37	13	1	0.25
56	0.3	2	1		39	13	1	0.15
57	0.2	2	1		41	13	1	0.0001
58	0.2	2	1		42	13	1	0.05
59	0.4	2	1		47	13	1	0.25
60	0.3	2	1		56	13	1	0.75
61	0.2	2	1		62	13	1	0.45
62	0.6	2	1		71	13	1	0.45
63	0.6	2	1		73	13	1	0.9
64	0.6	2	1		76	13	1	0.0001
65	0.6	2	1		79	13	1	0.7
66	0.2	2	1		81	13	1	0.65
67	0.4	2	1		85	13	1	0.0526316
68	0.3	2	1		87	13	1	0.35
69	0.3	2	1		92	13	1	0.684211
70	0.5	2	1		94	13	1	0.15
71	0.7	2	1		97	13	1	0.2
72	0.7	2	1		98	13	1	0.45
73	0.7	2	1		112	13	1	0.35
74	.	2	1		124	13	1	0.421053
75	0.1	2	1		127	13	1	0.15
76	0.2	2	1		129	13	1	0.0001
77	0.3	2	1		132	13	1	0.15
78	.	2	1		138	13	1	0.65
79	0.2	2	1		141	13	1	0.0001
81	0.6	2	1		152	13	1	0.25
82	0.4	2	1		155	13	1	0.0001
83	0.5	2	1		157	13	1	0.45
84	0.2	2	1		162	13	1	0.25
85	0.8	2	1		163	13	1	0.5
86	0.6	2	1		168	13	1	0.525536
87	0.6	2	1		169	13	1	0.05
88	0.3	2	1		170	13	1	0.0001
89	0.6	2	1		1	14	1	0.0001
90	0.3	2	1		7	14	1	0.65
91	0.5	2	1		10	14	1	0.2
92	0.5	2	1		20	14	1	0.95
93	0.1	2	1		21	14	1	0.842105
94	0.3	2	1		22	14	1	0.85
95	0.2	2	1		23	14	1	0.45
96	0.3	2	1		24	14	1	0.4
97	0.2	2	1		27	14	1	0.5
98	0.0001	2	1		28	14	1	0.05
99	0.1	2	1		43	14	1	0.65
100	0.0001	2	1		44	14	1	0.0526316
101	0.0001	2	1		48	14	1	0.35
102	0.1	2	1		49	14	1	0.999
103	0.2	2	1		53	14	1	0.35
104	0.5	2	1		60	14	1	0.3
105	0.3	2	1		68	14	1	0.25
107	0.2	2	1		82	14	1	0.25
108	0.2	2	1		84	14	1	0.526316
109	0.1	2	1		91	14	1	0.8
111	0.4	2	1		99	14	1	0.2
113	0.4	2	1		101	14	1	0.15
114	0.4	2	1		103	14	1	0.0001
115	0.8	2	1		109	14	1	0.25
116	0.8	2	1		114	14	1	0.05
117	0.6	2	1		115	14	1	0.65
118	0.5	2	1		122	14	1	0.95
119	0.5	2	1		125	14	1	0.7
120	0.7	2	1		128	14	1	0.45
122	0.4	2	1		140	14	1	0.9
124	0.4	2	1		143	14	1	0.1
125	0.6	2	1		145	14	1	0.05
126	0.1	2	1		146	14	1	0.105263
127	0.3	2	1		147	14	1	0.2
128	0.4	2	1		148	14	1	0.2
129	0.1	2	1		153	14	1	0.1
130	0.7	2	1		154	14	1	0.15
131	0.5	2	1		158	14	1	0.0001
132	0.1	2	1		159	14	1	0.0526316
133	0.4	2	1		168	14	1	0.828947
136	0.7	2	1		169	14	1	0.2
137	0.4	2	1		170	14	1	0.175
138	0.6	2	1		3	15	1	0.8
140	0.7	2	1		4	15	1	0.6
141	0.2	2	1		9	15	1	0.368421
142	0.2	2	1		18	15	1	0.999
143	0.1	2	1		19	15	1	0.9
144	0.2	2	1		29	15	1	0.684211
145	0.1	2	1		30	15	1	0.315789
147	0.1	2	1		38	15	1	0.8
148	.	2	1		45	15	1	0.6
149	0.1	2	1		46	15	1	0.5
150	0.3	2	1		50	15	1	0.9
151	0.5	2	1		51	15	1	0.894737
152	0.5	2	1		52	15	1	0.7
153	0.3	2	1		58	15	1	0.45
154	0.4	2	1		63	15	1	0.999
155	0.1	2	1		65	15	1	0.95
156	0.4	2	1		66	15	1	0.95
157	0.4	2	1		69	15	1	0.45
158	0.1	2	1		72	15	1	0.999
159	0.2	2	1		78	15	1	0.95
162	0.3	2	1		83	15	1	0.894737
163	0.3	2	1		93	15	1	0.8
164	0.5	2	1		96	15	1	0.95
165	0.7	2	1		100	15	1	0.6
166	0.4	2	1		104	15	1	0.8
167	0.2	2	1		106	15	1	0.7
1	0.1	2	2		107	15	1	0.75
2	0.2	2	2		108	15	1	0.9
3	0.5	2	2		113	15	1	0.65
4	0.0001	2	2		118	15	1	0.999
5	0.6	2	2		119	15	1	0.999
6	.	2	2		121	15	1	0.999
7	0.6	2	2		130	15	1	0.95
8	.	2	2		136	15	1	0.947368
9	0.1	2	2		142	15	1	0.0001
10	0.1	2	2		149	15	1	0.15
11	0.3	2	2		165	15	1	0.947368
12	0.3	2	2		167	15	1	0.6
13	0.2	2	2		168	15	1	0.965789
14	0.4	2	2		169	15	1	0.5
15	0.5	2	2		170	15	1	0.282895
16	0.3	2	2		3	16	1	0.368421
17	.	2	2		8	16	1	0.15
18	.	2	2		20	16	1	0.75
19	0.6	2	2		21	16	1	0.25
20	0.5	2	2		25	16	1	0.421053
21	0.4	2	2		50	16	1	0.35
22	0.5	2	2		55	16	1	0.55
23	0.3	2	2		58	16	1	0.75
24	0.4	2	2		62	16	1	0.0001
25	0.3	2	2		66	16	1	0.95
26	0.4	2	2		71	16	1	0.55
27	0.1	2	2		74	16	1	0.0001
28	0.1	2	2		76	16	1	0.2
29	0.1	2	2		85	16	1	0.428571
30	0.1	2	2		92	16	1	0.631579
31	0.2	2	2		94	16	1	0.4
32	0.2	2	2		101	16	1	0.1
36	.	2	2		103	16	1	0.0001
37	0.1	2	2		117	16	1	0.611111
38	0.3	2	2		118	16	1	0.421053
39	0.1	2	2		120	16	1	0.722222
40	0.1	2	2		126	16	1	0.105263
41	0.2	2	2		128	16	1	0.0001
42	0.0001	2	2		130	16	1	0.631579
43	0.2	2	2		132	16	1	0.45
44	0.3	2	2		142	16	1	0.05
46	.	2	2		150	16	1	0.1875
47	0.1	2	2		165	16	1	0.9
49	0.2	2	2		168	16	1	0.823684
50	0.1	2	2		169	16	1	0.0527778
52	0.1	2	2		3	16	2	0.157895
53	0.2	2	2		8	16	2	0.0001
54	0.1	2	2		20	16	2	0.4
55	0.1	2	2		25	16	2	0.75
56	.	2	2		50	16	2	0.999
57	0.5	2	2		62	16	2	0.421053
58	.	2	2		66	16	2	0.684211
59	0.1	2	2		85	16	2	0.315789
60	.	2	2		101	16	2	0.05
61	0.1	2	2		103	16	2	0.15
62	0.3	2	2		118	16	2	0.526316
63	0.5	2	2		120	16	2	0.75
64	0.3	2	2		126	16	2	0.411765
65	0.5	2	2		130	16	2	0.4
66	0.2	2	2		132	16	2	0.65
67	.	2	2		150	16	2	0.3
68	0.5	2	2		168	16	2	0.823684
69	0.3	2	2		169	16	2	0.0527778
70	0.3	2	2		21	17	1	0.555556
71	0.6	2	2		55	17	1	0.35
72	0.4	2	2		58	17	1	0.25
73	0.6	2	2		71	17	1	0.55
74	0.1	2	2		74	17	1	0.2
75	0.1	2	2		76	17	1	0.2
76	0.1	2	2		92	17	1	0.736842
77	0.2	2	2		94	17	1	0.2
78	.	2	2		117	17	1	0.631579
79	0.3	2	2		128	17	1	0.473684
81	0.6	2	2		142	17	1	0.0001
82	0.1	2	2		165	17	1	0.95
83	0.1	2	2		168	17	1	0.673977
84	0.1	2	2		169	17	1	0.0526316
85	0.4	2	2		3	17	2	0.105263
86	0.5	2	2		8	17	2	0.1
87	0.5	2	2		20	17	2	0.85
88	0.4	2	2		21	17	2	0.25
89	0.3	2	2		25	17	2	0.631579
90	0.4	2	2		50	17	2	0.8
91	0.6	2	2		55	17	2	0.4
92	0.7	2	2		58	17	2	0.45
93	0.2	2	2		62	17	2	0.4
94	0.1	2	2		66	17	2	0.5
95	0.2	2	2		71	17	2	0.4
96	0.2	2	2		76	17	2	0.105263
97	.	2	2		85	17	2	0.368421
98	0.1	2	2		92	17	2	0.7
99	0.0001	2	2		94	17	2	0.55
100	0.0001	2	2		101	17	2	0.25
101	0.0001	2	2		103	17	2	0.0001
102	0.0001	2	2		117	17	2	0.777778
103	0.3	2	2		118	17	2	0.4
104	0.0001	2	2		126	17	2	0.1
105	.	2	2		128	17	2	0.3
107	.	2	2		130	17	2	0.9
108	0.1	2	2		132	17	2	0.666667
109	0.1	2	2		142	17	2	0.2
111	0.2	2	2		150	17	2	0.25
113	0.3	2	2		165	17	2	0.7
114	0.1	2	2		168	17	2	0.673977
115	0.5	2	2		169	17	2	0.0526316
116	0.5	2	2		21	17	3	0.4
117	0.7	2	2		66	17	3	0.315789
118	0.6	2	2		74	17	3	0.05
119	0.5	2	2		117	17	3	0.789474
120	0.5	2	2		120	17	3	0.526316
122	0.6	2	2		168	17	3	0.673977
124	.	2	2		169	17	3	0.0526316
125	0.6	2	2		8	18	1	0.0001
126	0.0001	2	2		50	18	1	0.25
127	0.1	2	2		76	18	1	0.0526316
128	.	2	2		92	18	1	0.75
129	0.2	2	2		118	18	1	0.833333
130	0.5	2	2		132	18	1	0.45
131	0.5	2	2		142	18	1	0.0526316
132	0.2	2	2		165	18	1	0.894737
133	0.1	2	2		168	18	1	0.725
136	.	2	2		169	18	1	0.0001
137	0.3	2	2		3	18	2	0.684211
138	0.4	2	2		8	18	2	0.0001
140	0.6	2	2		20	18	2	0.736842
141	0.1	2	2		21	18	2	0.25
142	0.2	2	2		25	18	2	0.65
143	0.1	2	2		50	18	2	0.578947
144	0.1	2	2		55	18	2	0.526316
145	.	2	2		58	18	2	0.2
147	0.1	2	2		62	18	2	0.368421
148	.	2	2		66	18	2	0.45
149	0.1	2	2		71	18	2	0.999
150	0.0001	2	2		74	18	2	0.05
151	0.3	2	2		76	18	2	0.0001
152	0.4	2	2		85	18	2	0.45
153	0.2	2	2		92	18	2	0.999
154	0.1	2	2		94	18	2	0.05
155	0.0001	2	2		101	18	2	0.210526
156	0.1	2	2		103	18	2	0.1
157	.	2	2		117	18	2	0.888889
158	0.1	2	2		118	18	2	0.947368
159	0.1	2	2		120	18	2	0.85
162	0.1	2	2		126	18	2	0.0001
163	0.2	2	2		128	18	2	0.25
164	.	2	2		130	18	2	0.789474
165	0.6	2	2		132	18	2	0.2
166	0.4	2	2		142	18	2	0.05
167	0.1	2	2		150	18	2	0.0001
1	0.1	2	3		165	18	2	0.842105
2	0.2	2	3		168	18	2	0.725
3	0.3	2	3		169	18	2	0.0001
4	0.0001	2	3		2	19	1	0.5
5	0.4	2	3		4	19	1	0.2
6	0.5	2	3		5	19	1	0.7
7	0.2	2	3		7	19	1	0.999
8	0.0001	2	3		9	19	1	0.25
9	0.0001	2	3		11	19	1	0.8
10	0.1	2	3		12	19	1	0.85
11	0.3	2	3		13	19	1	0.65
12	0.1	2	3		14	19	1	0.95
13	0.3	2	3		15	19	1	0.857143
14	0.5	2	3		22	19	1	0.75
15	0.2	2	3		30	19	1	0.15
16	0.3	2	3		38	19	1	0.0001
17	0.6	2	3		39	19	1	0.105263
18	0.2	2	3		44	19	1	0.7
19	0.3	2	3		46	19	1	0.1
20	0.4	2	3		49	19	1	0.368421
21	0.5	2	3		52	19	1	0.277778
22	0.3	2	3		59	19	1	0.473684
23	0.6	2	3		68	19	1	0.3
24	0.3	2	3		70	19	1	0.8
25	0.0001	2	3		73	19	1	0.8
26	0.6	2	3		77	19	1	0.263158
27	0.2	2	3		78	19	1	0.75
28	0.0001	2	3		79	19	1	0.45
29	0.1	2	3		82	19	1	0.75
30	.	2	3		83	19	1	0.25
31	0.1	2	3		84	19	1	0.05
32	0.2	2	3		90	19	1	0.999
36	.	2	3		91	19	1	0.65
37	0.1	2	3		93	19	1	0.421053
38	0.1	2	3		95	19	1	0.25
39	0.0001	2	3		96	19	1	0.157895
40	0.2	2	3		102	19	1	0.25
41	0.0001	2	3		104	19	1	0.05
42	0.1	2	3		107	19	1	0.4
43	0.2	2	3		108	19	1	0.25
44	0.1	2	3		111	19	1	0.05
46	0.3	2	3		133	19	1	0.736842
47	0.3	2	3		136	19	1	0.736842
49	0.2	2	3		137	19	1	0.999
50	0.3	2	3		152	19	1	0.789474
52	0.1	2	3		157	19	1	0.35
53	0.1	2	3		164	19	1	0.6
54	0.0001	2	3		168	19	1	0.868421
55	0.2	2	3		169	19	1	0.0001
56	0.2	2	3		7	20	1	0.999
57	0.1	2	3		14	20	1	0.85
58	0.2	2	3		22	20	1	0.999
59	0.1	2	3		23	20	1	0.999
60	0.4	2	3		27	20	1	0.473684
61	0.1	2	3		29	20	1	0.7
62	0.5	2	3		30	20	1	0.999
63	0.6	2	3		31	20	1	0.9
64	0.4	2	3		32	20	1	0.999
65	0.7	2	3		38	20	1	0.684211
66	0.2	2	3		39	20	1	0.6
67	0.1	2	3		40	20	1	0.736842
68	0.5	2	3		44	20	1	0.7
69	0.2	2	3		46	20	1	0.6
70	0.5	2	3		49	20	1	0.999
71	0.6	2	3		52	20	1	0.684211
72	0.3	2	3		54	20	1	0.947368
73	0.2	2	3		56	20	1	0.95
74	0.1	2	3		57	20	1	0.473684
75	0.1	2	3		59	20	1	0.75
76	0.1	2	3		61	20	1	0.95
77	0.4	2	3		64	20	1	0.952381
78	0.2	2	3		67	20	1	0.75
79	0.3	2	3		68	20	1	0.947368
81	0.4	2	3		70	20	1	0.947368
82	0.0001	2	3		73	20	1	0.944444
83	0.1	2	3		75	20	1	0.4
84	0.1	2	3		77	20	1	0.85
85	0.4	2	3		78	20	1	0.999
86	0.4	2	3		79	20	1	0.95
87	0.5	2	3		82	20	1	0.95
88	0.3	2	3		83	20	1	0.947368
89	0.3	2	3		84	20	1	0.684211
90	0.6	2	3		86	20	1	0.9
91	0.4	2	3		88	20	1	0.9
92	0.5	2	3		89	20	1	0.999
93	0.2	2	3		90	20	1	0.9375
94	0.1	2	3		91	20	1	0.421053
95	0.2	2	3		93	20	1	0.999
96	0.1	2	3		95	20	1	0.888889
97	0.1	2	3		96	20	1	0.999
98	0.1	2	3		104	20	1	0.9
99	0.0001	2	3		107	20	1	0.6
100	0.0001	2	3		108	20	1	0.857143
101	0.0001	2	3		168	20	1	0.911765
102	0.0001	2	3		169	20	1	0.48538
103	0.1	2	3		22	21	1	0.947368
104	0.0001	2	3		38	21	1	0.722222
105	0.1	2	3		68	21	1	0.894737
107	0.2	2	3		96	21	1	0.894737
108	0.1	2	3		100	21	1	0.75
109	0.1	2	3		102	21	1	0.7
111	0.1	2	3		104	21	1	0.684211
113	0.0001	2	3		105	21	1	0.631579
114	0.2	2	3		107	21	1	0.75
115	0.7	2	3		108	21	1	0.5
116	0.6	2	3		113	21	1	0.631579
117	0.6	2	3		116	21	1	0.842105
118	0.5	2	3		133	21	1	0.8
119	0.3	2	3		137	21	1	0.684211
120	0.5	2	3		138	21	1	0.999
122	0.5	2	3		149	21	1	0.4
124	0.3	2	3		151	21	1	0.999
125	0.2	2	3		156	21	1	0.315789
126	0.1	2	3		159	21	1	0.85
127	0.0001	2	3		164	21	1	0.842105
128	0.2	2	3		166	21	1	0.9
129	0.0001	2	3		168	21	1	0.645511
130	0.2	2	3		169	21	1	0.316993
131	0.4	2	3		38	21	2	0.263158
132	0.1	2	3		83	21	2	0.421053
133	0.2	2	3		90	21	2	0.85
136	0.3	2	3		95	21	2	0.9
137	0.6	2	3		104	21	2	0.789474
138	0.5	2	3		111	21	2	0.6
140	0.6	2	3		119	21	2	0.999
141	0.1	2	3		124	21	2	0.736842
142	0.1	2	3		131	21	2	0.947368
143	0.2	2	3		136	21	2	0.9
144	0.2	2	3		144	21	2	0.6
145	0.1	2	3		152	21	2	0.999
147	0.1	2	3		153	21	2	0.85
148	0.1	2	3		155	21	2	0.5
149	0.1	2	3		157	21	2	0.999
150	0.1	2	3		167	21	2	0.473684
151	0.4	2	3		168	21	2	0.645511
152	0.2	2	3		169	21	2	0.316993
153	0.0001	2	3		;
154	0.2	2	3		proc glimmix data=Freezing method=laplace plot=(studentpanel);
155	0.1	2	3		title1 'GLIMMIX analysis of swc freezing data' ;
156	0.4	2	3		class geno tray group;
157	0.1	2	3		model trait=/solution dist=beta link=logit s;
158	0.1	2	3		random geno tray group(tray) / solution;
159	0.2	2	3		run;
162	0.1	2	3
163	0.2	2	3
164	0.1	2	3
165	0.5	2	3
166	0.3	2	3
167	0.1	2	3
1	0.7	3	1
2	0.8	3	1
3	0.7	3	1
4	0.7	3	1
5	0.7	3	1
6	0.7	3	1
7	0.6	3	1
8	0.7	3	1
9	0.6	3	1
10	0.7	3	1
11	0.7	3	1
12	0.7	3	1
13	0.7	3	1
14	0.8	3	1
15	0.7	3	1
16	0.7	3	1
17	0.7	3	1
18	0.8	3	1
19	0.7	3	1
20	0.8	3	1
21	0.8	3	1
22	0.7	3	1
23	0.8	3	1
24	0.7	3	1
25	0.7	3	1
26	0.8	3	1
27	0.6	3	1
28	0.7	3	1
29	0.7	3	1
30	0.6	3	1
31	0.6	3	1
32	0.7	3	1
36	.	3	1
37	0.7	3	1
38	0.6	3	1
39	0.7	3	1
40	0.6	3	1
41	0.7	3	1
42	0.6	3	1
43	0.8	3	1
44	0.7	3	1
46	0.7	3	1
47	0.7	3	1
49	0.7	3	1
50	0.7	3	1
52	0.7	3	1
53	0.6	3	1
54	0.7	3	1
55	0.6	3	1
56	0.7	3	1
57	0.6	3	1
58	0.8	3	1
59	0.5	3	1
60	0.8	3	1
61	0.7	3	1
62	0.7	3	1
63	0.8	3	1
64	0.7	3	1
65	0.7	3	1
66	0.7	3	1
67	0.6	3	1
68	0.7	3	1
69	0.7	3	1
70	0.8	3	1
71	0.8	3	1
72	0.8	3	1
73	0.8	3	1
74	0.7	3	1
75	0.6	3	1
76	0.6	3	1
77	0.7	3	1
78	0.7	3	1
79	0.8	3	1
81	0.7	3	1
82	0.6	3	1
83	0.7	3	1
84	0.7	3	1
85	0.7	3	1
86	0.8	3	1
87	0.8	3	1
88	0.7	3	1
89	0.7	3	1
90	0.8	3	1
91	0.8	3	1
92	0.7	3	1
93	0.7	3	1
94	0.7	3	1
95	0.6	3	1
96	0.5	3	1
97	0.7	3	1
98	0.7	3	1
99	0.6	3	1
100	0.7	3	1
101	0.7	3	1
102	0.7	3	1
103	0.7	3	1
104	0.6	3	1
105	0.6	3	1
107	0.6	3	1
108	0.6	3	1
109	0.6	3	1
111	0.7	3	1
113	0.7	3	1
114	0.8	3	1
115	0.7	3	1
116	0.8	3	1
117	0.7	3	1
118	0.7	3	1
119	0.7	3	1
120	0.7	3	1
122	0.7	3	1
124	0.8	3	1
125	0.8	3	1
126	0.6	3	1
127	0.7	3	1
128	0.7	3	1
129	0.7	3	1
130	0.8	3	1
131	0.8	3	1
132	0.6	3	1
133	0.7	3	1
136	0.7	3	1
137	0.7	3	1
138	0.7	3	1
140	0.8	3	1
141	0.6	3	1
142	0.6	3	1
143	0.7	3	1
144	0.7	3	1
145	0.7	3	1
147	0.7	3	1
148	0.7	3	1
149	0.6	3	1
150	0.7	3	1
151	0.8	3	1
152	0.8	3	1
153	0.6	3	1
154	0.7	3	1
155	0.7	3	1
156	0.7	3	1
157	0.7	3	1
158	0.7	3	1
159	0.8	3	1
162	0.6	3	1
163	0.7	3	1
164	0.8	3	1
165	0.8	3	1
166	0.8	3	1
167	0.7	3	1
1	0.7	3	2
2	0.8	3	2
3	0.8	3	2
4	0.6	3	2
5	0.7	3	2
6	0.7	3	2
7	0.7	3	2
8	0.6	3	2
9	0.7	3	2
10	0.7	3	2
11	0.7	3	2
12	0.6	3	2
13	0.6	3	2
14	0.7	3	2
15	0.7	3	2
16	0.7	3	2
17	0.8	3	2
18	0.8	3	2
19	0.7	3	2
20	0.8	3	2
21	0.8	3	2
22	0.7	3	2
23	0.7	3	2
24	0.7	3	2
25	0.7	3	2
26	0.7	3	2
27	0.7	3	2
28	0.7	3	2
29	0.7	3	2
30	0.6	3	2
31	0.7	3	2
32	0.8	3	2
36	.	3	2
37	0.6	3	2
38	0.4	3	2
39	0.7	3	2
40	0.6	3	2
41	0.6	3	2
42	0.6	3	2
43	0.7	3	2
44	0.6	3	2
46	0.6	3	2
47	0.7	3	2
49	0.7	3	2
50	0.7	3	2
52	0.7	3	2
53	0.7	3	2
54	0.8	3	2
55	0.6	3	2
56	0.7	3	2
57	0.6	3	2
58	0.6	3	2
59	0.6	3	2
60	0.6	3	2
61	0.7	3	2
62	0.6	3	2
63	0.8	3	2
64	0.8	3	2
65	0.7	3	2
66	0.6	3	2
67	0.7	3	2
68	0.7	3	2
69	0.8	3	2
70	0.8	3	2
71	0.8	3	2
72	0.8	3	2
73	0.8	3	2
74	0.6	3	2
75	0.7	3	2
76	0.6	3	2
77	0.7	3	2
78	0.7	3	2
79	0.7	3	2
81	0.8	3	2
82	0.6	3	2
83	0.7	3	2
84	0.8	3	2
85	0.7	3	2
86	0.7	3	2
87	0.8	3	2
88	0.7	3	2
89	0.7	3	2
90	0.7	3	2
91	0.7	3	2
92	0.7	3	2
93	0.6	3	2
94	0.7	3	2
95	0.7	3	2
96	0.7	3	2
97	0.7	3	2
98	0.6	3	2
99	0.7	3	2
100	0.6	3	2
101	0.6	3	2
102	0.7	3	2
103	0.6	3	2
104	0.6	3	2
105	0.7	3	2
107	0.7	3	2
108	0.7	3	2
109	0.7	3	2
111	0.7	3	2
113	0.6	3	2
114	0.6	3	2
115	0.7	3	2
116	0.7	3	2
117	0.7	3	2
118	0.7	3	2
119	0.7	3	2
120	0.8	3	2
122	0.6	3	2
124	0.7	3	2
125	0.7	3	2
126	0.5	3	2
127	0.6	3	2
128	0.7	3	2
129	0.6	3	2
130	0.7	3	2
131	0.8	3	2
132	0.7	3	2
133	0.7	3	2
136	0.7	3	2
137	0.7	3	2
138	0.7	3	2
140	0.8	3	2
141	0.5	3	2
142	0.6	3	2
143	0.7	3	2
144	0.7	3	2
145	0.7	3	2
147	0.7	3	2
148	0.6	3	2
149	0.6	3	2
150	0.6	3	2
151	0.7	3	2
152	0.7	3	2
153	0.6	3	2
154	0.7	3	2
155	0.8	3	2
156	0.7	3	2
157	0.8	3	2
158	0.6	3	2
159	0.7	3	2
162	0.7	3	2
163	0.7	3	2
164	0.7	3	2
165	0.7	3	2
166	0.7	3	2
167	0.7	3	2
1	0.7	3	3
2	0.7	3	3
3	0.7	3	3
4	0.6	3	3
5	0.7	3	3
6	0.7	3	3
7	0.7	3	3
8	0.7	3	3
9	0.7	3	3
10	0.7	3	3
11	0.7	3	3
12	0.7	3	3
13	0.7	3	3
14	0.8	3	3
15	0.6	3	3
16	0.6	3	3
17	0.7	3	3
18	0.7	3	3
19	0.7	3	3
20	0.8	3	3
21	0.7	3	3
22	0.7	3	3
23	0.8	3	3
24	0.7	3	3
25	0.7	3	3
26	0.6	3	3
27	0.6	3	3
28	0.7	3	3
29	0.7	3	3
30	0.6	3	3
31	0.6	3	3
32	0.8	3	3
36	.	3	3
37	0.6	3	3
38	.	3	3
39	0.7	3	3
40	0.7	3	3
41	0.7	3	3
42	0.7	3	3
43	0.5	3	3
44	0.6	3	3
46	0.7	3	3
47	0.7	3	3
49	0.7	3	3
50	0.5	3	3
52	0.7	3	3
53	0.7	3	3
54	0.7	3	3
55	0.7	3	3
56	0.7	3	3
57	0.7	3	3
58	0.6	3	3
59	0.7	3	3
60	0.7	3	3
61	0.7	3	3
62	0.7	3	3
63	0.8	3	3
64	0.7	3	3
65	0.7	3	3
66	0.7	3	3
67	0.7	3	3
68	0.7	3	3
69	0.6	3	3
70	0.7	3	3
71	0.7	3	3
72	0.7	3	3
73	0.7	3	3
74	0.5	3	3
75	0.8	3	3
76	0.6	3	3
77	0.8	3	3
78	0.8	3	3
79	0.6	3	3
81	0.7	3	3
82	0.7	3	3
83	0.7	3	3
84	0.7	3	3
85	0.8	3	3
86	0.7	3	3
87	0.8	3	3
88	0.8	3	3
89	0.7	3	3
90	0.7	3	3
91	0.8	3	3
92	0.8	3	3
93	0.7	3	3
94	0.6	3	3
95	0.7	3	3
96	0.6	3	3
97	0.6	3	3
98	0.6	3	3
99	0.6	3	3
100	0.7	3	3
101	0.5	3	3
102	0.6	3	3
103	0.7	3	3
104	0.6	3	3
105	0.7	3	3
107	0.7	3	3
108	0.7	3	3
109	0.7	3	3
111	0.7	3	3
113	0.7	3	3
114	0.6	3	3
115	0.7	3	3
116	0.7	3	3
117	0.8	3	3
118	0.7	3	3
119	0.7	3	3
120	0.8	3	3
122	0.7	3	3
124	0.6	3	3
125	0.7	3	3
126	0.5	3	3
127	0.7	3	3
128	0.7	3	3
129	0.6	3	3
130	0.7	3	3
131	0.7	3	3
132	0.7	3	3
133	0.6	3	3
136	0.7	3	3
137	0.7	3	3
138	0.7	3	3
140	0.8	3	3
141	0.7	3	3
142	0.6	3	3
143	0.7	3	3
144	0.7	3	3
145	0.7	3	3
147	0.7	3	3
148	0.6	3	3
149	0.6	3	3
150	0.7	3	3
151	0.7	3	3
152	0.8	3	3
153	0.6	3	3
154	0.7	3	3
155	0.7	3	3
156	0.7	3	3
157	0.7	3	3
158	0.6	3	3
159	0.7	3	3
162	0.7	3	3
163	0.7	3	3
164	0.8	3	3
165	0.8	3	3
166	0.8	3	3
167	0.7	3	3
;
proc glimmix data=moldy method=laplace plot=(studentpanel);
title1 'moldy wheat glimmix beta transformation';
class geno yearloc rep;
model trait=/solution dist=beta link=logit s;
random geno yearloc rep(yearloc) / solution;
run;

## Sheet: Fit statistics and parameters
Snow Mold Tolerance Beta Logit				Freezing Tolerance Beta Logit
Degrees of Freedom	1588			Degrees of Freedom	880
Fit Statistics				Fit Statistics
-2 Log Likelihood	-1884.29			-2 Log Likelihood	-1239.62
AIC (smaller is better)	-1874.29			AIC (smaller is better)	-1229.62
AICC (smaller is better)	-1874.26			AICC (smaller is better)	-1229.55
BIC (smaller is better)	-1858.3			BIC (smaller is better)	-1214.25
CAIC (smaller is better)	-1853.3			CAIC (smaller is better)	-1209.25
HQIC (smaller is better)	-1867.81			HQIC (smaller is better)	-1223.38
Fit Statistics for Conditional Distribution				Fit Statistics for Conditional Distribution
-2 log L(trait | r. effects)	-2426.78			-2 log L(trait | r. effects)	-1832.77
Pearson Chi-Square	1141.98			Pearson Chi-Square	553.97
Pearson Chi-Square / DF	0.72			Pearson Chi-Square / DF	0.63
Covariance Parameter Estimates				Covariance Parameter Estimates
Cov Parm	Estimate	Standard Error		Cov Parm	Estimate	Standard Error
geno	0.2479	0.03105		geno	1.4886	0.1983
yearloc	0.5989	0.5046		tray	0.7125	0.2399
rep(yearloc)	0.05174	0.03112		group(tray)	0.02205	0.04923
Scale	11.2204	0.4102		Scale	3.7838	0.2143
